# Supplementary material for: Grapevine Rootstocks Differentially Affect the Rate of Ripening and Modulate Auxin-Related Genes in Cabernet Sauvignon Berries
Source: Front Plant Sci. 2016 Feb 9;7:69. doi: 10.3389/fpls.2016.00069 (PMC4746306; doi:10.3389/fpls.2016.00069)
Supplement: Supplementary Table S1 — Primers used for qPCR analyses. V1 12X identifier (V1 12X ID), gene name, forward (FW sequence) and reverse (RV sequence) sequences are reported. [file Table1.XLS]

## Sheet: Table S1
Supplementary table S1. Primers used for qPCR analyses. V1 12X identifier (V1 12X ID), gene name, forward and reverse sequences are reported
V1 12X	Name	Forward sequence	Reverse sequence
VIT_18s0157g00090	VviTAR4	GCCAGAAGTACTATGTGAAGAGTG	GTGAGTGATTTGAGAGGCATAA
VIT_07s0104g01250	VviYUC1	CTCGTGTGGATGCAGAGAAA	TGGGTCCTCTGGAAATGGTA
VIT_06s0004g03130	VviARF25	GCAGGTTCAAAAAATGGGATCAGTTGG	AGACCCTCAAGTCCAAACATGCATTCA
VIT_11s0016g04490	VviIAA15b	GGGACTGGATGTTAGTTGGAGACG	ACCGTACCCGCTTGCATGATTC
VIT_07s0005g00090	VvGH3-9	CAAGTGACTGGATTCCACAACC	TGATGCTCCTATGCAGATCCTC
VIT_12s0059g01870	VvGH3-21	AGCCAGTTCAAGACCCCAAG	CATCCATAGGCTGTGCTGTGA
VIT_07s0104g00800	VvGH3-22	CAGAAGTGGAGTTTGTGATGAGGGCC	ACTCTGTAACATCTGGCATTTTCACA
VIT_07s0129g00660	VvGH3-23	CTGAGTTGTGGAACCCAGTGAC	GCGGATGTAGAAGTTGGGAAAG
VIT_03s0091g00310	VviGH3-24	GCTGAACTCAGTGTACCGACAAGGG	CTGGTTAATGGAGGCTCCTCTGGA
VIT_13s0019g04460	VviPAL3-like	CTGCGAAAAAGACTTGCTCAAAATTGT	GTCGATTCTTGTGCTCTCTACTTCTTTGGG
VIT_05s0136g00260	VviCHS3	GAAGTCGGCTGAGGAAGGGCTGAAGACC	TCAACAGTGAGCCCTGGTCCGAAAC
VIT_17s0000g04150	VviLAR2	TAGCATCGTCGCGTCCTTCACTCAC	GCTTGACCTCCCATTATCTTCTCCACG
VIT_18s0001g03430	VviFLS1	AGCTGTTTGGTCGTCTGTCACTGGGG	TCTGGACGAGGACATGGTGGGTAATAAT
VIT_16s0039g02230	VviUFGT	GCAGTTTGGGGCTTTTGTAACACATTGT	CCAAAAAAGGGCCTGCAAATCAAG
