# Supplementary material for: Grapevine Rootstocks Differentially Affect the Rate of Ripening and Modulate Auxin-Related Genes in Cabernet Sauvignon Berries
Source: Front Plant Sci. 2016 Feb 9;7:69. doi: 10.3389/fpls.2016.00069 (PMC4746306; doi:10.3389/fpls.2016.00069)
Supplement: Supplementary Table S2 — (A) Sequencing and alignment statistics. Sample name (Sample), replicate, paired-end Tag, total number of produced reads (Total), filtered reads after trimming (Filtered), good-quality reads (# Good), aligned and percentage of aligned reads (% Aligned), number of alignment (# alignment) are reported. (B) Summary of read number after pairing (F3 + F5). Sample name (Sample), library name (LibName), number of unique reads after pairing (Single), percentage of sequences that aligned on a gene (% ReadsOnGene), number of gene with at least five reads (# of genes) and percentage of genes with at least five reads (% of genes). [file Table2.XLSX]

## Sheet: tableS2A
Supplementary Table S2A. Sequencing and alignment statistics. Sample name (Sample), replicate, paired-end Tag, total number of produced reads (Total), filtered reads after trimming (Filtered), good-quality reads (#Good),
aligned and percentage of aligned reads (%Aligned), number of alignment (# alignment) are reported.
Lib	Replicate	Tag	Tot	Filtered	# Good	Aligned	%Aligned	# alignment
Grape_10aBacca	1	F3	59142946	11851945	47291001	19297568	40.81	20366681
Grape_10aBacca	1	F5	58992320	4144552	54847768	30110463	54.9	38557781
Grape_10bBacca	2	F3	37447957	4036114	33411843	18347697	54.91	19341608
Grape_10bBacca	2	F5	37686942	3525039	34161903	15730140	46.05	20585526
Grape_1aBacca	1	F3	40305388	2722480	37582908	22098397	58.8	23328564
Grape_1aBacca	1	F5	40203582	3009420	37194162	22836443	61.4	30244251
Grape_1bBacca	2	F3	50798685	6010079	44788606	20401085	45.55	21633659
Grape_1bBacca	2	F5	50744820	2879340	47865480	27926693	58.34	36131718
Grape_2aBacca	1	F3	62095584	5161387	56934197	33262812	58.42	35257898
Grape_2aBacca	1	F5	61990859	2770132	59220727	38026160	64.21	49690639
Grape_2bBacca	2	F3	40748877	5982208	34766669	16059525	46.19	17037677
Grape_2bBacca	2	F5	40702177	1932813	38769364	21320516	54.99	27615175
Grape_3aBacca	1	F3	52480650	5383857	47096793	25248555	53.61	26568234
Grape_3aBacca	1	F5	52326745	1955517	50371228	30982169	61.51	40215113
Grape_3bBacca	2	F3	65867282	6610434	59256848	32299401	54.51	34123920
Grape_3bBacca	2	F5	65651832	2891572	62760260	39011264	62.16	51064195
Grape_4aBacca	1	F3	52168143	5066025	47102118	24732797	52.51	26046160
Grape_4aBacca	1	F5	52018011	2941141	49076870	28769452	58.62	37729950
Grape_4bBacca	2	F3	47873949	6224293	41649656	18978770	45.57	20011825
Grape_4bBacca	2	F5	47801648	3157981	44643667	25812246	57.82	33147031
Grape_5aBacca	1	F3	57613117	6911970	50701147	24651264	48.62	25835312
Grape_5aBacca	1	F5	57458681	3425018	54033663	32719508	60.55	41966564
Grape_5bBacca	2	F3	65757371	7887245	57870126	23681044	40.92	24878033
Grape_5bBacca	2	F5	65715625	3425775	62289850	35240948	56.58	44746332
Grape_6aBacca	1	F3	59003897	8185687	50818210	24375981	47.97	25581830
Grape_6aBacca	1	F5	58870136	3174590	55695546	31266856	56.14	39921102
Grape_6bBacca	2	F3	47699938	7352465	40347473	16136087	39.99	16948379
Grape_6bBacca	2	F5	47719420	1778629	45940791	23846865	51.91	30375807
Grape_7aBacca	1	F3	53019326	5086596	47932730	25766278	53.76	27217772
Grape_7aBacca	1	F5	52898217	390880	52507337	31497464	59.99	40810049
Grape_7bBacca	2	F3	46399560	5050330	41349230	15000569	36.28	15739567
Grape_7bBacca	2	F5	46306415	2691755	43614660	24873023	57.03	31586611
Grape_8aBacca	1	F3	36800042	6388111	30411931	13185385	43.36	13881475
Grape_8aBacca	1	F5	36743707	2197697	34546010	19399322	56.16	24576076
Grape_8bBacca	2	F3	51087815	6263350	44824465	24618429	54.92	25963155
Grape_8bBacca	2	F5	51062361	3579589	47482772	27202381	57.29	35359017
Grape_9aBacca	1	F3	65299559	8412844	56886715	29046226	51.06	30569769
Grape_9aBacca	1	F5	65174594	1836875	63337719	32472571	51.27	43051839
Grape_9bBacca	2	F3	61755832	11027400	50728432	22543127	44.44	23699823
Grape_9bBacca	2	F5	61723579	291554	61432025	31541287	51.34	39716164

## Sheet: tableS2B
Supplementary Table S2B. Summary of read number after pairing (F3+F5). Sample name (Sample), library name (LibName), number of unique reads after pairing (Single), number of sequences that aligned on a gene (ReadsOnGene),
percentage of sequences that aligned on a gene (%ReadsOnGene), number of gene with at least 5 reads (# of genes) and percentage of genes with at least 5 reads (% of genes)
LibName	Single	ReadsOnGene	% ReadsOngene	# of genes	% genes
Grape_1aBacca	26109651	21322470	81.6651	19446	64.8849
Grape_1bBacca	29370541	25696569	87.491	19951	66.5699
Grape_2aBacca	41752453	36875093	88.3184	20588	68.6954
Grape_2bBacca	22455224	20009968	89.1105	19243	64.2075
Grape_3aBacca	33112457	29388800	88.7545	19233	64.1742
Grape_3bBacca	42505033	36964276	86.9645	20058	66.9269
Grape_4aBacca	32090125	28051749	87.4155	19001	63.4001
Grape_4bBacca	27709744	24271502	87.5919	18356	61.2479
Grape_5aBacca	34460164	29967904	86.9639	19214	64.1108
Grape_5bBacca	36761925	31605578	85.9737	19193	64.0407
Grape_6aBacca	34325287	29660513	86.4101	18318	61.1211
Grape_6bBacca	25057133	21330230	85.1264	17691	59.029
Grape_7aBacca	33924642	29816425	87.8902	19640	65.5322
Grape_7bBacca	24905013	21786037	87.4765	18416	61.4481
Grape_8aBacca	20438538	18252670	89.3052	17674	58.9723
Grape_8bBacca	31574151	27542243	87.2304	18560	61.9286
Grape_9aBacca	38036309	32842373	86.3448	19402	64.7381
Grape_9bBacca	34757613	30184437	86.8427	18933	63.1732
Grape_10aBacca	31502588	27721216	87.9966	17935	59.8432
Grape_10bBacca	22491257	19816041	88.1055	17488	58.3517
