# Supplementary material for: Grapevine Rootstocks Differentially Affect the Rate of Ripening and Modulate Auxin-Related Genes in Cabernet Sauvignon Berries
Source: Front Plant Sci. 2016 Feb 9;7:69. doi: 10.3389/fpls.2016.00069 (PMC4746306; doi:10.3389/fpls.2016.00069)
Supplement: Supplementary Table S3 — List of DEGs influenced by Rootstock (R), Tissue (T), and Phenological Phase (PP) components. Numbers of DEG are given in brackets. PN40024 V1 12X annotation (V1 12X ID) and functional annotation (Funct. annot.) of DEGs are reported. Statistical analysis were carried out according to an FDR adjusted p-value lower than 0.05. [file Table3.XLSX]

## Sheet: Multifactorial analysis
Supplementary Table S3. List of DEGs influecend by Rootstock (R ), Tissue (T), Phenologycal Phase (P) components. Numer of DEGs are given in brackets.
V1 12X annotation (V1 12X ID) and functional annotation (Funct. annot.) of DEGs are reported. Statistical analysis were carried out in according to a p < 0.05
DEGs Rootstock (2358)		DEGs Tissue (4297)		DEGs Phenologycal Phase (5274)
V1 12X ID	Funct. Annot.	V1 12X ID	Funct. Annot.	V1 12X ID	Funct. Annot.
VIT_00s0125g00200	No hit	VIT_00s0125g00200	No hit	VIT_00s0125g00180	Zinc finger (C3HC4-type ring finger)
VIT_00s0125g00210	Serine/theronine protein kinase 2	VIT_00s0144g00040	R protein MLA10	VIT_00s0125g00190	Potassium transporter (KUP1)
VIT_00s0125g00220	Serine/theronine protein kinase 2	VIT_00s0144g00120	R protein MLA10	VIT_00s0125g00200	No hit
VIT_00s0125g00230	No hit	VIT_00s0144g00190	R protein MLA10	VIT_00s0125g00270	Cyclin-T1-5 (CycT1;5)
VIT_00s0144g00040	R protein MLA10	VIT_00s0144g00220	R protein disease resistance protein	VIT_00s0125g00280	Photosystem I reaction center subunit III (PSAF)
VIT_00s0144g00190	R protein MLA10	VIT_00s0144g00270	R protein MLA10	VIT_00s0160g00090	TIR-NBS-LRR-TIR disease resistance protein
VIT_00s0144g00220	R protein disease resistance protein	VIT_00s0160g00090	TIR-NBS-LRR-TIR disease resistance protein	VIT_00s0160g00110	TIR-NBS-TIR type disease resistance protein
VIT_00s0160g00340	Unknown	VIT_00s0160g00100	Disease resistance protein (TIR-NBS-LRR class	VIT_00s0160g00340	Unknown
VIT_00s0179g00150	Heat shock transcription factor A6B	VIT_00s0160g00110	TIR-NBS-TIR type disease resistance protein	VIT_00s0174g00290	Unknown protein
VIT_00s0179g00210	WD-40 repeat / beige	VIT_00s0160g00120	No hit	VIT_00s0174g00320	Unknown protein
VIT_00s0179g00300	MPBQ/MSBQ methyltransferase 2	VIT_00s0160g00310	Disease resistance protein (TIR-NBS-LRR class	VIT_00s0179g00090	TIFY 4B (Protein PEAPOD 2)
VIT_00s0181g00080	F-box domain containing protein	VIT_00s0160g00340	Unknown	VIT_00s0179g00150	Heat shock transcription factor A6B
VIT_00s0181g00130	Riboflavin kinase	VIT_00s0174g00320	Unknown protein	VIT_00s0179g00170	Indeterminate(ID)-domain 12
VIT_00s0181g00250	Diacylglycerol kinase	VIT_00s0179g00090	TIFY 4B (Protein PEAPOD 2)	VIT_00s0179g00210	WD-40 repeat / beige
VIT_00s0186g00090	Zinc finger (C3HC4-type ring finger)	VIT_00s0179g00210	WD-40 repeat / beige	VIT_00s0179g00260	Calcium-transporting ATPase 12 ACA12
VIT_00s0187g00010	No hit	VIT_00s0179g00250	No hit	VIT_00s0179g00300	MPBQ/MSBQ methyltransferase 2
VIT_00s0187g00050	No hit	VIT_00s0179g00260	Calcium-transporting ATPase 12 ACA12	VIT_00s0179g00320	Unknown protein
VIT_00s0187g00090	No hit	VIT_00s0179g00270	Unknown protein	VIT_00s0179g00360	Unknown protein
VIT_00s0187g00300	fumarylacetoacetase	VIT_00s0179g00320	Unknown protein	VIT_00s0181g00040	TIR1 (transport inhibitor response 1)
VIT_00s0187g00310	V-type H+-transporting ATPase subunit H	VIT_00s0179g00360	Unknown protein	VIT_00s0181g00060	Unknown protein
VIT_00s0194g00010	Phenylalanine-tRNA ligase	VIT_00s0179g00370	ESCRT-I complex subunit TSG101	VIT_00s0181g00080	F-box domain containing protein
VIT_00s0194g00180	Unknown protein	VIT_00s0181g00020	Armadillo/beta-catenin repeat	VIT_00s0181g00120	WD-repeat protein
VIT_00s0199g00080	Unknown protein	VIT_00s0181g00040	TIR1 (transport inhibitor response 1)	VIT_00s0181g00210	Anaphase promoting complex subunit 4
VIT_00s0207g00210	Photosystem II PsbO protein	VIT_00s0186g00020	SUM2 (small ubiquitin-like modifier 2)	VIT_00s0184g00040	Mini-chromosome maintenance protein MCM6
VIT_00s0214g00040	Lectin phloem protein 2-like B1 PP2-B1	VIT_00s0186g00080	SUM2 (small ubiquitin-like modifier 2)	VIT_00s0184g00120	R protein L6
VIT_00s0214g00090	F-box protein PP2-B10 (Protein phloem protein 2-like B10)	VIT_00s0187g00050	No hit	VIT_00s0187g00050	No hit
VIT_00s0214g00130	F-box family protein	VIT_00s0187g00090	No hit	VIT_00s0187g00080	No hit
VIT_00s0214g00150	F-box protein PP2-B1 (Protein phloem protein 2-like B1)	VIT_00s0193g00160	Ankyrin	VIT_00s0187g00090	No hit
VIT_00s0218g00220	UDP-glucoronosyl/UDP-glucosyl transferase	VIT_00s0194g00010	Phenylalanine-tRNA ligase	VIT_00s0187g00130	Tonoplast dicarboxylate transporter
VIT_00s0220g00180	Glycosyl hydrolase family 20 protein	VIT_00s0194g00120	Serine acetyltransferase	VIT_00s0187g00300	fumarylacetoacetase
VIT_00s0225g00060	MATE efflux family protein	VIT_00s0194g00180	Unknown protein	VIT_00s0187g00320	Cellulase
VIT_00s0225g00090	Copper amine oxidase	VIT_00s0194g00210	KCO1 (two pore K channel)	VIT_00s0187g00360	Uclacyanin I
VIT_00s0225g00230	Alliin lyase precursor	VIT_00s0194g00250	KCO1 (two pore K channel)	VIT_00s0189g00050	No hit
VIT_00s0226g00060	Unknown protein	VIT_00s0194g00330	Proline-rich family protein	VIT_00s0193g00160	Ankyrin
VIT_00s0227g00200	formin protein AHF1	VIT_00s0199g00080	Unknown protein	VIT_00s0194g00010	Phenylalanine-tRNA ligase
VIT_00s0229g00050	C2H2 zinc-finger protein ZPT3-3	VIT_00s0199g00190	14-3-3 protein GF14 kappa (GRF8)	VIT_00s0194g00020	DNA-directed RNA polymerase II subunit D
VIT_00s0229g00100	Unknown	VIT_00s0203g00040	Vesicle-associated membrane protein	VIT_00s0194g00070	Constans-like 10
VIT_00s0231g00080	No hit	VIT_00s0203g00070	Myb domain protein 102	VIT_00s0194g00180	Unknown protein
VIT_00s0233g00030	Trehalose-6-phosphate phosphatase	VIT_00s0203g00160	Cyclin D-type	VIT_00s0194g00260	Microtubule associated protein (MAP70-5)
VIT_00s0238g00040	R protein disease resistance protein	VIT_00s0203g00170	Myb domain protein 92	VIT_00s0199g00080	Unknown protein
VIT_00s0238g00060	RPS4 (resistant to p. syringae 4)	VIT_00s0204g00020	Transcription factor	VIT_00s0199g00190	14-3-3 protein GF14 kappa (GRF8)
VIT_00s0252g00110	Carbonic anhydrase	VIT_00s0204g00170	Lil3 protein	VIT_00s0199g00270	Unknown protein
VIT_00s0253g00040	Monocopper oxidase SKS17 (SKU5 Similar 17)	VIT_00s0207g00010	Anthranilate N-benzoyltransferase protein 1	VIT_00s0203g00040	Vesicle-associated membrane protein
VIT_00s0253g00060	OBF binding protein 2	VIT_00s0207g00200	Integral membrane protein, putative	VIT_00s0203g00160	Cyclin D-type
VIT_00s0259g00110	ATFP3 (Arabidopsis thaliana farnesylated protein 3	VIT_00s0207g00210	Photosystem II PsbO protein	VIT_00s0203g00180	Unknown protein
VIT_00s0259g00120	Oligopeptide transporter OPT3	VIT_00s0207g00230	Phototropic-responsive NPH3	VIT_00s0203g00210	Zinc finger (B-box type)
VIT_00s0264g00050	Unknown protein	VIT_00s0207g00270	Thioredoxin family	VIT_00s0204g00040	Unknown protein
VIT_00s0265g00100	Lectin-receptor like protein kinase 3	VIT_00s0211g00030	Symbiosis receptor kinase	VIT_00s0204g00170	Lil3 protein
VIT_00s0269g00140	Ankyrin	VIT_00s0211g00040	Nodulation receptor kinase	VIT_00s0207g00080	UDP-galactose transporter 6
VIT_00s0270g00010	No hit	VIT_00s0211g00120	Glycine hydroxymethyltransferase	VIT_00s0207g00200	Integral membrane protein, putative
VIT_00s0274g00090	Quinone oxidoreductase	VIT_00s0211g00160	Serine hydroxymethyltransferase 1	VIT_00s0207g00210	Photosystem II PsbO protein
VIT_00s0285g00050	No hit	VIT_00s0214g00040	Lectin phloem protein 2-like B1 PP2-B1	VIT_00s0207g00230	Phototropic-responsive NPH3
VIT_00s0286g00020	Curculin (mannose-binding) lectin	VIT_00s0214g00060	F-box protein PP2-B2	VIT_00s0211g00050	Protein BRICK1 (AtBRK1)
VIT_00s0291g00070	Unknown protein	VIT_00s0214g00090	F-box protein PP2-B10 (Protein phloem protein 2-like B10)	VIT_00s0211g00180	MADS-box agamous-like 21
VIT_00s0291g00100	ABC transporter B member 5	VIT_00s0216g00030	Nuclear transport factor 2 (NTF2)	VIT_00s0214g00040	Lectin phloem protein 2-like B1 PP2-B1
VIT_00s0294g00080	Receptor kinase homolog LRK10	VIT_00s0218g00150	UDP-rhamnose/rhamnosyltransferase	VIT_00s0214g00090	F-box protein PP2-B10 (Protein phloem protein 2-like B10)
VIT_00s0299g00110	Glycoprotein homolog, related	VIT_00s0218g00170	UDP-rhamnose/rhamnosyltransferase	VIT_00s0214g00130	F-box family protein
VIT_00s0301g00090	NDA2 (alternative NAD(P)H dehydrogenase 2)	VIT_00s0218g00190	UDP-rhamnose:rhamnosyltransferase	VIT_00s0214g00150	F-box protein PP2-B1 (Protein phloem protein 2-like B1)
VIT_00s0301g00100	BFN1 (bifunctional nuclease I)	VIT_00s0218g00220	UDP-glucoronosyl/UDP-glucosyl transferase	VIT_00s0215g00020	Protease Do-like 10
VIT_00s0301g00180	NADPH quinone oxidoreductase	VIT_00s0220g00070	Latex cyanogenic beta glucosidase	VIT_00s0215g00030	Autophagy 4a (APG4a)
VIT_00s0304g00010	Unknown protein	VIT_00s0220g00080	Rad21/Rec8	VIT_00s0215g00040	Proteasome 26S regulatory subunit (RPN2)
VIT_00s0304g00060	TTL1 (tetratricopetide-repeat thioredoxin-like 1)	VIT_00s0220g00180	Glycosyl hydrolase family 20 protein	VIT_00s0215g00050	Proteasome 26S regulatory subunit (RPN2)
VIT_00s0313g00050	RAB GDP dissociation inhibitor 1 ATGD1	VIT_00s0225g00060	MATE efflux family protein	VIT_00s0216g00060	Nuclear transport factor 2 (NTF2)
VIT_00s0317g00110	Esterase/lipase/thioesterase	VIT_00s0225g00070	MATE efflux family protein	VIT_00s0218g00110	1-deoxy-D-xylulose-5-phosphate synthase, chloroplast precursor
VIT_00s0322g00030	Alpha-6-galactosyltransferase	VIT_00s0225g00090	Copper amine oxidase	VIT_00s0218g00220	UDP-glucoronosyl/UDP-glucosyl transferase
VIT_00s0323g00070	Pectin methylesterase inhibitor	VIT_00s0225g00130	Alanine transaminase.	VIT_00s0220g00020	Pentatricopeptide (PPR) repeat-containing protein
VIT_00s0324g00030	Unknown	VIT_00s0225g00140	Ribose-phosphate pyrophosphokinase 3	VIT_00s0220g00070	Latex cyanogenic beta glucosidase
VIT_00s0324g00070	Cis-zeatin O-beta-D-glucosyltransferase	VIT_00s0225g00220	Adaptor-related protein complex 1, mu 1 subunit	VIT_00s0220g00080	Rad21/Rec8
VIT_00s0332g00010	Maturase matR	VIT_00s0226g00060	Unknown protein	VIT_00s0220g00180	Glycosyl hydrolase family 20 protein
VIT_00s0333g00040	Early tobacco anther 1, putative	VIT_00s0226g00100	Regulator of chromosome condensation (RCC1)	VIT_00s0225g00060	MATE efflux family protein
VIT_00s0335g00010	R protein L6	VIT_00s0227g00170	Syntaxin 52	VIT_00s0225g00090	Copper amine oxidase
VIT_00s0335g00020	TIR-NBS-LRR disease resistance	VIT_00s0227g00190	Phosphoglucomutase/phosphomannomutase C terminal	VIT_00s0225g00230	Alliin lyase precursor
VIT_00s0338g00010	F-box family protein	VIT_00s0227g00200	formin protein AHF1	VIT_00s0226g00060	Unknown protein
VIT_00s0340g00040	Beta-hexosaminidase beta chain precursor	VIT_00s0231g00040	RPM1-interacting protein 4	VIT_00s0226g00170	No hit
VIT_00s0340g00050	Endo-1,4-beta-glucanase korrigan (KOR)	VIT_00s0233g00030	Trehalose-6-phosphate phosphatase	VIT_00s0227g00020	Unknown protein
VIT_00s0340g00060	Endo-1,4-beta-glucanase korrigan (KOR)	VIT_00s0238g00040	R protein disease resistance protein	VIT_00s0227g00160	Iron-stress related protein
VIT_00s0341g00040	Exostosin family protein	VIT_00s0238g00090	TIR-NBS-LRR disease resistance	VIT_00s0227g00200	formin protein AHF1
VIT_00s0347g00040	Avr9/Cf-9 rapidly elicited protein 20	VIT_00s0245g00070	Heptaprenyl diphosphate synthase component II	VIT_00s0229g00050	C2H2 zinc-finger protein ZPT3-3
VIT_00s0349g00020	Unknown protein	VIT_00s0246g00240	Ribosomal protein S1 (Rps1 protein)	VIT_00s0229g00100	Unknown
VIT_00s0357g00100	Pollen Ole e 1 allergen and extensin	VIT_00s0252g00110	Carbonic anhydrase	VIT_00s0229g00180	Phosphatidylserine decarboxylase
VIT_00s0386g00050	Xyloglucan endotransglucosylase/hydrolase precursor	VIT_00s0253g00040	Monocopper oxidase SKS17 (SKU5 Similar 17)	VIT_00s0230g00080	Copper-binding family protein
VIT_00s0394g00040	Alliinase EGF	VIT_00s0253g00060	OBF binding protein 2	VIT_00s0233g00030	Trehalose-6-phosphate phosphatase
VIT_00s0398g00020	S-receptor kinase KIK1 precursor	VIT_00s0253g00150	Methyl jasmonate esterase	VIT_00s0238g00040	R protein disease resistance protein
VIT_00s0399g00020	Protease inhibitor/seed storage/lipid transfer protein (LTP)	VIT_00s0258g00040	Ser/Thr receptor-like kinase1	VIT_00s0238g00130	RPS4 (resistant to p. syringae 4)
VIT_00s0404g00100	Syntaxin of plants 124	VIT_00s0258g00050	Receptor serine/threonine kinase	VIT_00s0245g00070	Heptaprenyl diphosphate synthase component II
VIT_00s0429g00040	Aspartic proteinase nepenthesin-1 precursor	VIT_00s0258g00100	Receptor serine/threonine kinase	VIT_00s0250g00030	Glycosyltransferase family protein 1
VIT_00s0437g00010	CRK10 (cysteine-rich RLK10)	VIT_00s0259g00110	ATFP3 (Arabidopsis thaliana farnesylated protein 3	VIT_00s0252g00110	Carbonic anhydrase
VIT_00s0463g00010	WRKY DNA-binding protein 20	VIT_00s0262g00010	Receptor kinase RK20-1	VIT_00s0253g00040	Monocopper oxidase SKS17 (SKU5 Similar 17)
VIT_00s0463g00030	Ca2+-transporting ATPase type 2 isoform 8	VIT_00s0262g00120	Receptor kinase RK20-1	VIT_00s0253g00060	OBF binding protein 2
VIT_00s0477g00030	MATE efflux family protein ripening responsive	VIT_00s0264g00090	Phospholipase D delta isoform 1b	VIT_00s0253g00150	Methyl jasmonate esterase
VIT_00s0477g00040	Clathrin assembly protein 16	VIT_00s0265g00090	Unknown protein	VIT_00s0259g00070	Proline-rich family protein
VIT_00s0480g00020	Hydroxyproline-rich glycoprotein family protein	VIT_00s0265g00100	Lectin-receptor like protein kinase 3	VIT_00s0259g00100	Proline-rich family protein
VIT_00s0480g00070	Polyphenol oxidase II, chloroplast precursor	VIT_00s0267g00030	Unknown	VIT_00s0259g00120	Oligopeptide transporter OPT3
VIT_00s0480g00080	Polyphenol oxidase II, chloroplast precursor	VIT_00s0269g00140	Ankyrin	VIT_00s0259g00160	Acyl carrier protein, mitochondrial 3
VIT_00s0487g00050	R protein disease resistance protein	VIT_00s0269g00150	IMP dehydrogenase/GMP reductase	VIT_00s0259g00200	Nudix hydrolase 2
VIT_00s0505g00030	NADH dehydrogenase subunit 2	VIT_00s0270g00010	No hit	VIT_00s0260g00060	FK506-binding protein 2
VIT_00s0515g00020	R protein MLA10	VIT_00s0271g00010	1,8-cineole synthase, chloroplast	VIT_00s0262g00010	Receptor kinase RK20-1
VIT_00s0525g00050	Metal transporter CNNM4 (Cyclin-M4)	VIT_00s0271g00110	flavodoxin-like quinone reductase 1	VIT_00s0264g00050	Unknown protein
VIT_00s0567g00060	Patatin	VIT_00s0274g00080	Benzoquinone reductase	VIT_00s0264g00090	Phospholipase D delta isoform 1b
VIT_00s0583g00030	Sphingolipid delta 4 desaturase DES-1	VIT_00s0274g00090	Quinone oxidoreductase	VIT_00s0264g00130	Ankyrin repeat protein, chloroplast precursor (AKRP)
VIT_00s0616g00010	Glycerol-3-phosphate permease	VIT_00s0276g00020	No hit	VIT_00s0265g00010	Phosphoglycerate mutase
VIT_00s0652g00010	Dof zinc finger protein DOF1.4	VIT_00s0282g00040	Major facilitator superfamily protein (MFS) Spinster	VIT_00s0265g00060	Unknown
VIT_00s0698g00010	Catalase	VIT_00s0283g00060	Unknown protein	VIT_00s0265g00070	Ubiquitin-conjugating enzyme E2 O
VIT_00s0705g00010	CYP81E1 Isoflavone 2'-hydroxylase	VIT_00s0285g00030	ZFWD1 (zinc finger WD40 repeat protein 1)	VIT_00s0267g00030	Unknown
VIT_00s0732g00010	Homeobox-leucine zipper protein 22	VIT_00s0286g00130	S-locus lectin protein kinase	VIT_00s0269g00140	Ankyrin
VIT_00s0762g00030	S-locus lectin protein kinase	VIT_00s0286g00140	Serine/threonine-protein kinase receptor ARK3	VIT_00s0269g00150	IMP dehydrogenase/GMP reductase
VIT_00s0780g00030	No hit	VIT_00s0288g00060	No hit	VIT_00s0270g00010	No hit
VIT_00s0802g00020	Unknown protein	VIT_00s0291g00060	Inorganic phosphate transporter 2-1, chloroplast precursor	VIT_00s0270g00030	NC domain-containing protein
VIT_00s0865g00020	Unknown protein	VIT_00s0291g00090	Cyclin-related	VIT_00s0270g00100	Diphthamide synthesis DPH2 family
VIT_00s0868g00030	Unknown protein	VIT_00s0291g00100	ABC transporter B member 5	VIT_00s0270g00110	No hit
VIT_00s1206g00010	Aspartic proteinase nepenthesin-1 precursor	VIT_00s0294g00010	Receptor serine/threonine kinase	VIT_00s0271g00110	flavodoxin-like quinone reductase 1
VIT_00s1353g00010	BAM1 (big apical meristem 1)	VIT_00s0294g00080	Receptor kinase homolog LRK10	VIT_00s0274g00090	Quinone oxidoreductase
VIT_00s1522g00010	No hit	VIT_00s0299g00110	Glycoprotein homolog, related	VIT_00s0276g00020	No hit
VIT_00s1608g00010	Ubiquitin-specific protease 23 (UBP23)	VIT_00s0301g00040	Glycine-rich protein	VIT_00s0282g00010	Methionine sulfoxide reductase
VIT_00s1679g00010	Avr9/Cf-9 rapidly elicited protein 75	VIT_00s0301g00090	NDA2 (alternative NAD(P)H dehydrogenase 2)	VIT_00s0282g00040	Major facilitator superfamily protein (MFS) Spinster
VIT_00s1682g00020	flavonoid 3'-hydroxylase cytochrome P450	VIT_00s0301g00100	BFN1 (bifunctional nuclease I)	VIT_00s0286g00020	Curculin (mannose-binding) lectin
VIT_00s1847g00010	Adenine phosphoribosyltransferase	VIT_00s0301g00110	Bifunctional nuclease	VIT_00s0286g00130	S-locus lectin protein kinase
VIT_00s1881g00010	No hit	VIT_00s0302g00020	LYS/HIS transporter 7 LHT7	VIT_00s0287g00030	No hit
VIT_00s2015g00020	F-box family protein	VIT_00s0304g00010	Unknown protein	VIT_00s0287g00040	GATA transcription factor 28
VIT_00s2086g00010	1-aminocyclopropane-1-carboxylate oxidase 1	VIT_00s0304g00020	UNE2 (unfertilized embryo sac 2)	VIT_00s0291g00100	ABC transporter B member 5
VIT_00s2125g00010	C-4 sterol methyl oxidase	VIT_00s0304g00030	VQ motif-containing protein	VIT_00s0294g00080	Receptor kinase homolog LRK10
VIT_00s2300g00010	Acyltransferase	VIT_00s0304g00070	Lipid-associated family protein	VIT_00s0299g00100	Arabidopsis thaliana homeobox protein 2
VIT_00s2317g00010	RAB GDP dissociation inhibitor 2 ATGDI2	VIT_00s0313g00040	PAS2 (PASTICCINO 2)	VIT_00s0299g00110	Glycoprotein homolog, related
VIT_00s2472g00010	Enhancer of mRNA-decapping protein 4	VIT_00s0317g00110	Esterase/lipase/thioesterase	VIT_00s0301g00090	NDA2 (alternative NAD(P)H dehydrogenase 2)
VIT_00s2507g00010	F-box family protein	VIT_00s0317g00140	Exocyst subunit EXO70 H2	VIT_00s0301g00100	BFN1 (bifunctional nuclease I)
VIT_00s2527g00010	Beta-fructosidase (BFRUCT3)	VIT_00s0322g00040	RuvB DNA helicase protein	VIT_00s0302g00020	LYS/HIS transporter 7 LHT7
VIT_00s2547g00010	WRKY DNA-binding protein 21	VIT_00s0323g00020	HSP associated protein	VIT_00s0304g00010	Unknown protein
VIT_01s0010g00020	DNA-3-methyladenine glycosidase I	VIT_00s0323g00060	Invertase/pectin methylesterase inhibitor	VIT_00s0304g00060	TTL1 (tetratricopetide-repeat thioredoxin-like 1)
VIT_01s0010g00240	CTP-synthetase	VIT_00s0323g00100	Vacuolar processing enzyme beta	VIT_00s0304g00070	Lipid-associated family protein
VIT_01s0010g00530	UDP-glucoronosyl and UDP-glucosyl transferase	VIT_00s0324g00030	Unknown	VIT_00s0309g00020	Histone-lysine N-methyltransferase, H3 lysine-9 specific SUVH5
VIT_01s0010g00710	Armadillo/beta-catenin repeat protein / U-box domain-containing protein,	VIT_00s0324g00070	Cis-zeatin O-beta-D-glucosyltransferase	VIT_00s0313g00050	RAB GDP dissociation inhibitor 1 ATGD1
VIT_01s0010g00720	Unknown	VIT_00s0333g00040	Early tobacco anther 1, putative	VIT_00s0313g00070	MADS-box protein SVP (short vegetative phase)
VIT_01s0010g00760	Unknown	VIT_00s0335g00010	R protein L6	VIT_00s0316g00010	Disease resistance protein
VIT_01s0010g01180	Unknown protein	VIT_00s0335g00020	TIR-NBS-LRR disease resistance	VIT_00s0317g00050	Dehydroascorbate reductase
VIT_01s0010g01200	Cell elongation protein / DWARF1 / DIMINUTO (DIM)	VIT_00s0335g00080	R protein MLA10	VIT_00s0317g00100	Splicing factor 3B subunit 3
VIT_01s0010g01390	Phototropic-responsive NPH3	VIT_00s0337g00010	Salt tolerance protein 2	VIT_00s0322g00010	Cyclin-D like protein
VIT_01s0010g01710	Phytosulfokine receptor	VIT_00s0340g00040	Beta-hexosaminidase beta chain precursor	VIT_00s0322g00030	Alpha-6-galactosyltransferase
VIT_01s0010g01830	Regulator of nonsense transcripts 1	VIT_00s0340g00050	Endo-1,4-beta-glucanase korrigan (KOR)	VIT_00s0323g00060	Invertase/pectin methylesterase inhibitor
VIT_01s0010g01840	GEM-like protein 5	VIT_00s0341g00050	ATMYB66/WER/WER1 (WEREWOLF 1)	VIT_00s0323g00070	Pectin methylesterase inhibitor
VIT_01s0010g01850	Regulator of nonsense transcripts 1	VIT_00s0346g00110	Mannitol dehydrogenase	VIT_00s0323g00080	Elongation factor G, chloroplast precursor
VIT_01s0010g02030	Gamma-thionin precursor	VIT_00s0347g00050	Ser/Thr receptor-like kinase1	VIT_00s0324g00030	Unknown
VIT_01s0010g02260	Esterase	VIT_00s0347g00060	S-locus lectin protein kinase	VIT_00s0324g00060	UDP-glycosyltransferase 85A8
VIT_01s0010g02580	Acid phosphatase/vanadium-dependent haloperoxidase	VIT_00s0347g00080	Curculin (mannose-binding) lectin	VIT_00s0324g00070	Cis-zeatin O-beta-D-glucosyltransferase
VIT_01s0010g02840	Chaperone BCS1 mitochondrial	VIT_00s0349g00020	Unknown protein	VIT_00s0332g00010	Maturase matR
VIT_01s0010g02940	Calmodulin CML37	VIT_00s0349g00060	La domain-containing protein	VIT_00s0332g00140	NADH dehydrogenase (ubiquinone) Fe-S protein 2
VIT_01s0010g03620	LHCA2 (Photosystem I light harvesting complex gene 2)	VIT_00s0353g00060	ARK3 (Arabidopsis Receptor Kinase 3)	VIT_00s0333g00030	Coiled-coil domain-containing protein 94
VIT_01s0010g03830	Unknown protein	VIT_00s0357g00030	Unknown	VIT_00s0333g00040	Early tobacco anther 1, putative
VIT_01s0010g03890	Unknown	VIT_00s0357g00100	Pollen Ole e 1 allergen and extensin	VIT_00s0333g00060	Unknown protein
VIT_01s0010g03910	Squamosa promoter-binding protein 13 (SPL13)	VIT_00s0357g00130	Annexin ANN6	VIT_00s0335g00010	R protein L6
VIT_01s0011g00110	SEPALLATA1	VIT_00s0358g00010	No hit	VIT_00s0335g00020	TIR-NBS-LRR disease resistance
VIT_01s0011g00120	Unknown protein	VIT_00s0361g00080	Translation initiation factor eIF-4B	VIT_00s0335g00080	R protein MLA10
VIT_01s0011g00160	Alpha-1,4-glucan-protein synthase	VIT_00s0366g00020	CRK10 (cysteine-rich RLK10)	VIT_00s0337g00010	Salt tolerance protein 2
VIT_01s0011g00370	SP1L2 (SPIRAL2)	VIT_00s0370g00090	Vernalization independence 5 (VIP5)	VIT_00s0337g00080	Unknown protein
VIT_01s0011g00550	Hydrolase, alpha/beta fold family	VIT_00s0371g00050	Mannitol dehydrogenase	VIT_00s0338g00010	F-box family protein
VIT_01s0011g00710	Zinc finger (C2H2 type) family	VIT_00s0375g00040	NAC domain-containing protein 25	VIT_00s0338g00030	Cellular retinaldehyde-binding/triple function, C-terminal
VIT_01s0011g01030	H(+)-ATPase 6 AHA6	VIT_00s0386g00050	Xyloglucan endotransglucosylase/hydrolase precursor	VIT_00s0340g00040	Beta-hexosaminidase beta chain precursor
VIT_01s0011g01140	Cationic amino acid transporter 5	VIT_00s0388g00020	Receptor serine/threonine kinase PR5K	VIT_00s0340g00050	Endo-1,4-beta-glucanase korrigan (KOR)
VIT_01s0011g01280	Zinc transporter ZIP5	VIT_00s0388g00090	Ser/Thr receptor-like kinase1	VIT_00s0340g00060	Endo-1,4-beta-glucanase korrigan (KOR)
VIT_01s0011g01440	Urease accessory protein D	VIT_00s0389g00030	CYP72A54	VIT_00s0341g00050	ATMYB66/WER/WER1 (WEREWOLF 1)
VIT_01s0011g01460	AICARFT/IMPCHase bienzyme; MGS	VIT_00s0391g00040	F-box family protein	VIT_00s0341g00060	Unknown protein
VIT_01s0011g01730	ATPP2-A9 (Phloem protein 2-A9)	VIT_00s0394g00010	Carboxyl-terminal proteinase	VIT_00s0346g00110	Mannitol dehydrogenase
VIT_01s0011g01780	F-box protein PP2-B12 (Protein phloem protein 2-like B12)	VIT_00s0394g00030	Triacylglycerol lipase	VIT_00s0347g00040	Avr9/Cf-9 rapidly elicited protein 20
VIT_01s0011g01790	Galactose-binding like	VIT_00s0397g00010	HcrVf1 protein	VIT_00s0349g00020	Unknown protein
VIT_01s0011g01870	Peptidase, trypsin serine and cysteine proteases	VIT_00s0398g00020	S-receptor kinase KIK1 precursor	VIT_00s0349g00060	La domain-containing protein
VIT_01s0011g01990	Glycine decarboxylase	VIT_00s0399g00020	Protease inhibitor/seed storage/lipid transfer protein (LTP)	VIT_00s0353g00060	ARK3 (Arabidopsis Receptor Kinase 3)
VIT_01s0011g02320	Unknown protein	VIT_00s0400g00020	HcrVf1 protein	VIT_00s0357g00100	Pollen Ole e 1 allergen and extensin
VIT_01s0011g02330	Unknown protein	VIT_00s0400g00030	HcrVf1 protein	VIT_00s0357g00110	Inositol polyphosphate 5-phosphatase I
VIT_01s0011g02790	IDA (inflorescence deficient in abscission)	VIT_00s0404g00020	MAPK activating protein C22orf5	VIT_00s0357g00130	Annexin ANN6
VIT_01s0011g02960	Leucoanthocyanidin reductase 1	VIT_00s0404g00050	fiber protein	VIT_00s0370g00020	Clathrin, light polypeptide B
VIT_01s0011g02990	NAC domain-containing protein 8	VIT_00s0407g00020	2-oxoglutarate/malate carrier protein, Mitochondrial	VIT_00s0370g00030	CPL1 (FIERY 2);
VIT_01s0011g03050	Unknown protein	VIT_00s0409g00050	Receptor-like serine-threonine protein kinase	VIT_00s0370g00040	CPL1 (FIERY 2);
VIT_01s0011g03110	Myb family	VIT_00s0414g00030	Cellulose synthase CSLE1	VIT_00s0370g00070	Epoxide hydrolase
VIT_01s0011g03180	Lysine and histidine specific transporter	VIT_00s0414g00060	Cellulose synthase CSLE1	VIT_00s0371g00050	Mannitol dehydrogenase
VIT_01s0011g03330	Unknown protein	VIT_00s0415g00040	Glycine-rich protein	VIT_00s0373g00010	Tubulin alpha-3 chain
VIT_01s0011g03450	Alpha-glucosidase	VIT_00s0421g00040	Disease resistance family protein	VIT_00s0375g00040	NAC domain-containing protein 25
VIT_01s0011g03470	Ethylene-responsive transcription factor ERF118	VIT_00s0429g00040	Aspartic proteinase nepenthesin-1 precursor	VIT_00s0386g00040	Unknown protein
VIT_01s0011g03480	Cinnamoyl CoA reductase	VIT_00s0434g00080	Aspartyl protease	VIT_00s0386g00050	Xyloglucan endotransglucosylase/hydrolase precursor
VIT_01s0011g03500	Homocysteine S-methyltransferase 1	VIT_00s0434g00090	Aspartyl protease	VIT_00s0388g00090	Ser/Thr receptor-like kinase1
VIT_01s0011g03530	Lateral organ boundaries protein 41	VIT_00s0441g00020	Squalene monooxygenase	VIT_00s0389g00020	Acyl-CoA oxidase (ACX1)
VIT_01s0011g03540	Lateral organ boundaries protein 41	VIT_00s0454g00010	Subtilase	VIT_00s0391g00010	Pentatricopeptide (PPR) repeat-containing
VIT_01s0011g03660	IMP dehydrogenase/GMP reductase	VIT_00s0454g00030	Subtilisin protease	VIT_00s0391g00050	Unknown protein
VIT_01s0011g03680	ER6 protein universal stress protein (USP) family	VIT_00s0455g00020	Enhancer of mRNA-decapping protein 4	VIT_00s0394g00040	Alliinase EGF
VIT_01s0011g03730	(myb domain protein 62	VIT_00s0455g00040	Glycosyl transferase family 8 protein	VIT_00s0398g00020	S-receptor kinase KIK1 precursor
VIT_01s0011g03910	Protein phosphatase 2C	VIT_00s0456g00020	S-locus lectin protein kinase	VIT_00s0399g00020	Protease inhibitor/seed storage/lipid transfer protein (LTP)
VIT_01s0011g04040	No hit	VIT_00s0459g00010	Unknown	VIT_00s0414g00030	Cellulose synthase CSLE1
VIT_01s0011g04210	Amino acid permease	VIT_00s0463g00030	Ca2+-transporting ATPase type 2 isoform 8	VIT_00s0414g00060	Cellulose synthase CSLE1
VIT_01s0011g04450	MATE efflux family protein	VIT_00s0469g00010	Cellulose synthase CSLE1	VIT_00s0415g00030	Molecular chaperone DnaK
VIT_01s0011g04660	Unknown protein	VIT_00s0469g00050	Cellulose synthase CSLE1	VIT_00s0415g00040	Glycine-rich protein
VIT_01s0011g04770	Armadillo/beta-catenin repeat / U-box domain-containing protein	VIT_00s0471g00010	U-box domain-containing protein	VIT_00s0415g00050	Bromodomain protein
VIT_01s0011g04910	Serine carboxypeptidase CPVL precursor	VIT_00s0477g00030	MATE efflux family protein ripening responsive	VIT_00s0415g00060	Bromodomain protein
VIT_01s0011g04940	No hit	VIT_00s0477g00040	Clathrin assembly protein 16	VIT_00s0415g00080	Beta-D-xylosidase
VIT_01s0011g05030	Unknown protein	VIT_00s0477g00070	Mg2+-importing ATPase	VIT_00s0429g00030	SET domain-containing protein (TXR7)
VIT_01s0011g05060	Major latex-like protein 34	VIT_00s0480g00020	Hydroxyproline-rich glycoprotein family protein	VIT_00s0429g00040	Aspartic proteinase nepenthesin-1 precursor
VIT_01s0011g05140	Major latex-like protein ripening protein [grip61]	VIT_00s0480g00030	Polyphenol oxidase	VIT_00s0434g00060	Unknown
VIT_01s0011g05190	Bet v I allergen	VIT_00s0480g00040	Polyphenol oxidase II, chloroplast precursor	VIT_00s0437g00010	CRK10 (cysteine-rich RLK10)
VIT_01s0011g05230	GTPase activating protein	VIT_00s0480g00060	Polyphenol oxidase [Vitis vinifera]	VIT_00s0441g00020	Squalene monooxygenase
VIT_01s0011g05570	Zinc finger (C2H2 type) protein pux2	VIT_00s0480g00070	Polyphenol oxidase II, chloroplast precursor	VIT_00s0445g00010	Strubbelig receptor family 1
VIT_01s0011g05580	Atypical receptor kinase MARK	VIT_00s0480g00080	Polyphenol oxidase II, chloroplast precursor	VIT_00s0454g00010	Subtilase
VIT_01s0011g05610	Caleosin	VIT_00s0484g00020	Receptor kinase ARK3	VIT_00s0463g00010	WRKY DNA-binding protein 20
VIT_01s0011g05790	Microtubule associated protein (MAP70-1)	VIT_00s0484g00030	ARK3 (Arabidopsis Receptor Kinase 3)	VIT_00s0463g00020	Scarecrow transcription factor 5 (SCL5)
VIT_01s0011g05870	RDR1 (RNA-dependent RNA polymerase 1)	VIT_00s0487g00010	Disease resistance protein (TIR-NBS-LRR class)	VIT_00s0463g00030	Ca2+-transporting ATPase type 2 isoform 8
VIT_01s0011g05980	No hit	VIT_00s0487g00050	R protein disease resistance protein	VIT_00s0469g00020	Cellulose synthase CSLE1
VIT_01s0011g06010	Vacuolar iron transporter 1	VIT_00s0510g00050	Aspartyl protease	VIT_00s0469g00050	Cellulose synthase CSLE1
VIT_01s0011g06410	BRL2 (BRI1-like 2)	VIT_00s0525g00020	Squalene monooxygenase	VIT_00s0471g00010	U-box domain-containing protein
VIT_01s0011g06580	Unknown protein	VIT_00s0525g00050	Metal transporter CNNM4 (Cyclin-M4)	VIT_00s0475g00020	Zinc finger (C3HC4-type ring finger)
VIT_01s0011g06600	Glutamate decarboxylase	VIT_00s0532g00050	Basic helix-loop-helix ILR3	VIT_00s0477g00040	Clathrin assembly protein 16
VIT_01s0026g00200	Xyloglucan endotransglucosylase/hydrolase 28	VIT_00s0532g00070	CRK10 (cysteine-rich RLK10); kinase	VIT_00s0477g00070	Mg2+-importing ATPase
VIT_01s0026g00330	NHL repeat-containing protein	VIT_00s0533g00010	Unknown protein	VIT_00s0479g00010	Protein kinase 6
VIT_01s0026g00710	Cyclin delta-2	VIT_00s0533g00050	Extensin	VIT_00s0479g00020	Basic helix-loop-helix (bHLH) family
VIT_01s0026g00740	Nucleobase-ascorbate transporter 6 (NAT6)	VIT_00s0556g00010	Pollen Ole e 1 allergen and extensin	VIT_00s0480g00070	Polyphenol oxidase II, chloroplast precursor
VIT_01s0026g00850	Zinc finger protein 5	VIT_00s0558g00020	LINC4 (little nuclei4)	VIT_00s0480g00080	Polyphenol oxidase II, chloroplast precursor
VIT_01s0026g00900	Metalloendoproteinase 1 precursor	VIT_00s0567g00060	Patatin	VIT_00s0483g00010	Nucleobase-ascorbate transporter 11 (NAT11)
VIT_01s0026g00950	formin 8	VIT_00s0582g00030	Syntaxin-51	VIT_00s0483g00020	SGT1
VIT_01s0026g01010	Histone deacetylase complex, SIN3 component	VIT_00s0583g00030	Sphingolipid delta 4 desaturase DES-1	VIT_00s0487g00010	Disease resistance protein (TIR-NBS-LRR class)
VIT_01s0026g01090	Unknown	VIT_00s0590g00020	No hit	VIT_00s0487g00050	R protein disease resistance protein
VIT_01s0026g01140	ZCW32 (BIGPETAL, BIGPETALUB)	VIT_00s0612g00020	Brain protein 44	VIT_00s0499g00040	Chromatin assembly factor-1 (FASCIATA1) (FAS1)
VIT_01s0026g01250	Unknown protein	VIT_00s0615g00030	Mannitol dehydrogenase (ELI3-1)	VIT_00s0505g00030	NADH dehydrogenase subunit 2
VIT_01s0026g01340	Glutathione S-transferase 29 GSTU18	VIT_00s0615g00040	No hit	VIT_00s0508g00020	Nuclear prelamin A recognition factor; Narf
VIT_01s0026g01550	Homeodomain leucine zipper protein HB-1	VIT_00s0616g00010	Glycerol-3-phosphate permease	VIT_00s0510g00040	Pre-rRNA processing protein ESF1
VIT_01s0026g01570	Nitrate transporter 1:2	VIT_00s0620g00010	Triacylglycerol lipase	VIT_00s0510g00050	Aspartyl protease
VIT_01s0026g01730	WRKY DNA-binding protein 72	VIT_00s0652g00010	Dof zinc finger protein DOF1.4	VIT_00s0524g00030	Armadillo/beta-catenin repeat protein / U-box domain-containing protein
VIT_01s0026g01740	CBS	VIT_00s0662g00010	Acyl-CoA oxidase (ACX2)	VIT_00s0525g00030	Pentatricopeptide (PPR) repeat-containing
VIT_01s0026g01950	Homeobox-leucine zipper protein HB13	VIT_00s0686g00010	GTP-binding protein engB	VIT_00s0525g00050	Metal transporter CNNM4 (Cyclin-M4)
VIT_01s0026g01960	SUT2 (sucrose transporter 3)	VIT_00s0698g00010	Catalase	VIT_00s0533g00040	Cytotoxin precursor (Leucocidin)
VIT_01s0026g02190	ABA-responsive protein (HVA22c)	VIT_00s0705g00010	CYP81E1 Isoflavone 2'-hydroxylase	VIT_00s0533g00050	Extensin
VIT_01s0026g02310	SUR2	VIT_00s0732g00010	Homeobox-leucine zipper protein 22	VIT_00s0567g00060	Patatin
VIT_01s0026g02550	MYR1 (MYB-related protein 1)	VIT_00s0753g00010	Unknown	VIT_00s0583g00010	Transcription initiation factor TFIIH subunit H4
VIT_01s0026g02620	Expansin [Vitis labrusca x Vitis vinifera] EXPA15	VIT_00s0757g00030	Histidine triad family protein / HIT family protein	VIT_00s0583g00030	Sphingolipid delta 4 desaturase DES-1
VIT_01s0113g00420	Zinc finger (DHHC type)	VIT_00s0762g00030	S-locus lectin protein kinase	VIT_00s0590g00020	No hit
VIT_01s0127g00050	SOUL heme-binding	VIT_00s0768g00040	Receptor protein kinase PERK1	VIT_00s0591g00020	3-deoxy-D-arabino-heptulosonate 7-phosphate synthase
VIT_01s0127g00300	CRS2-associated factor 2, chloroplastic	VIT_00s0769g00010	Peptidyl-prolyl cis-trans isomerase, FKBP-type	VIT_00s0592g00010	Thymidine kinase
VIT_01s0127g00470	Galactinol synthase	VIT_00s0780g00010	6-phosphofructokinase 2	VIT_00s0615g00030	Mannitol dehydrogenase (ELI3-1)
VIT_01s0127g00520	Protein disulfide isomerase	VIT_00s0802g00020	Unknown protein	VIT_00s0615g00040	No hit
VIT_01s0127g00530	Protein disulfide isomerase	VIT_00s0865g00020	Unknown protein	VIT_00s0616g00010	Glycerol-3-phosphate permease
VIT_01s0127g00590	Protein disulfide isomerase	VIT_00s0868g00010	DNA-binding storekeeper protein	VIT_00s0616g00020	Ribosomal protein L19
VIT_01s0127g00600	DC1 domain-containing protein	VIT_00s0868g00030	Unknown protein	VIT_00s0652g00010	Dof zinc finger protein DOF1.4
VIT_01s0127g00670	Proline extensin-like receptor kinase 1 (PERK1)	VIT_00s0873g00010	Ribosomal protein L2	VIT_00s0659g00010	Unknown
VIT_01s0127g00740	Quinone oxidoreductase, chloroplast precursor	VIT_00s0880g00010	Basic helix-loop-helix (bHLH) family	VIT_00s0665g00040	RAB GTPase RABH1E
VIT_01s0137g00260	No hit	VIT_00s0929g00020	Receptor protein kinase PERK1	VIT_00s0684g00010	Protein kinase
VIT_01s0137g00290	Oxysterol binding protein	VIT_00s0958g00020	FK506-binding protein 4/5 ROF1 (rotamase FKBP 1)	VIT_00s0684g00030	SEN1 (dark inducible 1)
VIT_01s0137g00330	Cysteine proteinase	VIT_00s0975g00020	Cellulose synthase CSLE1	VIT_00s0698g00010	Catalase
VIT_01s0137g00360	Transducin family protein / WD-40 repeat	VIT_00s0981g00010	Brain protein 44	VIT_00s0705g00010	CYP81E1 Isoflavone 2'-hydroxylase
VIT_01s0137g00460	RGLG2 (ring Domain LIGASE2)	VIT_00s0983g00010	Abhydrolase domain-containing protein	VIT_00s0710g00010	GCR2-like 1 ABA receptor
VIT_01s0137g00520	CYP71B35	VIT_00s1206g00010	Aspartic proteinase nepenthesin-1 precursor	VIT_00s0732g00010	Homeobox-leucine zipper protein 22
VIT_01s0137g00640	DEAH (Asp-Glu-Ala-His) box polypeptide 33	VIT_00s1232g00030	Pentatricopeptide (PPR) repeat-containing protein	VIT_00s0742g00030	Nucleotide-sugar transporter
VIT_01s0137g00670	Quinolinate synthase	VIT_00s1274g00010	Phosphosulfolactate synthase protein	VIT_00s0768g00020	Tubulin beta-6 chain
VIT_01s0137g00790	No hit	VIT_00s1286g00020	Elongation factor EF-G	VIT_00s0779g00010	Unknown protein
VIT_01s0146g00250	PBS1 (avrPphB susceptible 1)	VIT_00s1321g00010	Unknown	VIT_00s0780g00020	Glucan endo-1,3-beta-glucosidase 5 precursor
VIT_01s0146g00280	NAC domain-containing protein 83	VIT_00s1328g00020	Phytosulfokines PSK4	VIT_00s0790g00020	CYP81D2
VIT_01s0146g00410	GEM-like protein 5	VIT_00s1352g00010	Myb domain protein 84	VIT_00s0802g00020	Unknown protein
VIT_01s0146g00420	No hit	VIT_00s1353g00010	BAM1 (big apical meristem 1)	VIT_00s0813g00010	Nucleobase-ascorbate transporter 11 (NAT11)
VIT_01s0146g00440	Unknown protein	VIT_00s1356g00010	Zinc finger (C2H2 type) family	VIT_00s0823g00020	GCN5 N-acetyltransferase (GNAT)
VIT_01s0150g00210	CYP51A	VIT_00s1361g00010	Unknown	VIT_00s0850g00010	Unknown protein
VIT_01s0150g00250	Peptide transporter PTR2-B	VIT_00s1365g00010	fimbrin 1	VIT_00s0865g00020	Unknown protein
VIT_01s0150g00460	Xyloglucan endotransglucosylase/hydrolase precursor	VIT_00s1403g00010	Unknown	VIT_00s0865g00030	Histone H2A.6 HTA1
VIT_01s0150g00510	Protein phosphatase 2C	VIT_00s1430g00010	Protein kinase	VIT_00s0868g00020	Histone H2A.6 HTA1
VIT_01s0244g00030	ACP4 (Acyl carrier protein 4)	VIT_00s1566g00010	UDP-rhamnose/rhamnosyltransferase	VIT_00s0873g00010	Ribosomal protein L2
VIT_01s0244g00130	Inducer of CBF expression 1 ICE1	VIT_00s1613g00010	Syntaxin 52	VIT_00s0878g00020	Stachyose synthase precursor
VIT_02s0012g00090	Phosphatidylinositol-4-phosphate 5-kinase	VIT_00s1682g00020	flavonoid 3'-hydroxylase cytochrome P450	VIT_00s0880g00010	Basic helix-loop-helix (bHLH) family
VIT_02s0012g00110	Chromatin remodeling 31	VIT_00s1764g00020	Leucine-rich repeat transmembrane protein kinase	VIT_00s0904g00010	Photosystem II oxygen-evolving enhancer protein PSBQ
VIT_02s0012g00140	Novel plant snare 11	VIT_00s1830g00010	Ser/Thr receptor-like kinase1	VIT_00s0941g00020	Constans interacting protein 6
VIT_02s0012g00160	Unknown	VIT_00s1881g00010	No hit	VIT_00s0975g00020	Cellulose synthase CSLE1
VIT_02s0012g00170	1,4-alpha-D-glucan maltohydrolase	VIT_00s1897g00010	Ribosomal protein L21	VIT_00s0983g00010	Abhydrolase domain-containing protein
VIT_02s0012g00180	Serine protease	VIT_00s1927g00010	Unknown	VIT_00s1003g00010	Senescence-associated protein
VIT_02s0012g00400	1-aminocyclopropane-1-carboxylate oxidase	VIT_00s1955g00010	No hit	VIT_00s1045g00030	Unknown
VIT_02s0012g00450	1-aminocyclopropane-1-carboxylate oxidase	VIT_00s1959g00010	UDP-N-acetylglucosamine pyrophosphorylase	VIT_00s1206g00010	Aspartic proteinase nepenthesin-1 precursor
VIT_02s0012g00760	Haloacid dehalogenase hydrolase	VIT_00s2085g00010	Leucine-rich repeat family protein	VIT_00s1217g00010	3-deoxy-D-arabino-heptulosonate 7-phosphate synthase
VIT_02s0012g00880	AT-hook DNA-binding protein	VIT_00s2300g00010	Acyltransferase	VIT_00s1247g00020	Ribosomal protein L25
VIT_02s0012g00890	Unknown protein	VIT_00s2349g00010	2-oxoglutarate/malate carrier protein, Mitochondrial	VIT_00s1274g00010	Phosphosulfolactate synthase protein
VIT_02s0012g00990	LOL1 (LSD ONE like 1)	VIT_00s2376g00010	NADH dehydrogenase, putative	VIT_00s1286g00010	Stress-induced-phosphoprotein 1
VIT_02s0012g01010	Leucine-rich repeat	VIT_00s2390g00010	R protein MLA10	VIT_00s1314g00010	Basic helix-loop-helix (bHLH) family
VIT_02s0012g01040	NAC domain-containing protein 71	VIT_00s2507g00010	F-box family protein	VIT_00s1321g00010	Unknown
VIT_02s0012g01060	ABC protein 6 non-intrinsic	VIT_00s2527g00010	Beta-fructosidase (BFRUCT3)	VIT_00s1322g00010	Tubulin alpha-3 chain
VIT_02s0012g01140	Protein kinase	VIT_00s2539g00010	Protein kinase APK1B	VIT_00s1353g00010	BAM1 (big apical meristem 1)
VIT_02s0012g01240	PHD finger transcription factor	VIT_00s2547g00010	WRKY DNA-binding protein 21	VIT_00s1365g00010	fimbrin 1
VIT_02s0012g01270	Abscisic acid receptor PYL1 RCAR12	VIT_00s2563g00010	Glycogenin glucosyltransferase	VIT_00s1372g00020	RAB GTPase RAB1B
VIT_02s0012g01410	TRN2 (TORNADO 2)	VIT_00s2594g00010	Receptor protein kinase	VIT_00s1389g00010	Cinnamyl alcohol dehydrogenase
VIT_02s0012g01570	Cinnamoyl-CoA reductase	VIT_00s2623g00010	Nuclear transport factor 2 (NTF2)	VIT_00s1403g00010	Unknown
VIT_02s0012g01640	Inositol 1,3,4-trisphosphate 5/6-kinase.	VIT_00s2648g00010	FAD-dependent pyridine nucleotide-disulphide oxidoreductase	VIT_00s1430g00010	Protein kinase
VIT_02s0012g01660	ATPase PGP2 (P-glycoprotein 2)	VIT_00s2679g00010	No hit	VIT_00s1491g00020	Lil3 protein
VIT_02s0012g01800	Shikimate kinase	VIT_00s2776g00010	S-locus lectin protein kinase	VIT_00s1525g00010	GAE3 (UDP-D- glcucuronate 4-epimerase 3)
VIT_02s0012g01960	Transcription factor jumonji (jmj)	VIT_00s2840g00010	Phosphoenolpyruvate carboxykinase	VIT_00s1542g00010	Receptor protein kinase
VIT_02s0012g02190	Cellulose synthase CSLD2	VIT_00s2847g00010	S-locus lectin protein kinase	VIT_00s1542g00020	Pto serine/threonine kinase
VIT_02s0012g02810	CYP76C4	VIT_00s2887g00010	Syntaxin 52	VIT_00s1613g00010	Syntaxin 52
VIT_02s0025g00080	Unknown protein	VIT_01s0010g00060	Unknown protein	VIT_00s1623g00010	Coiled-coil domain-containing protein 94
VIT_02s0025g00140	Ring-H2 zinc finger protein RHA1b	VIT_01s0010g00510	Unknown protein	VIT_00s1644g00010	S-locus protein kinase
VIT_02s0025g00200	BEL1 (BELL 1)	VIT_01s0010g00530	UDP-glucoronosyl and UDP-glucosyl transferase	VIT_00s1682g00020	flavonoid 3'-hydroxylase cytochrome P450
VIT_02s0025g00210	fringe protein	VIT_01s0010g00580	Translin-associated factor X	VIT_00s1737g00010	Zinc finger (DHHC type)
VIT_02s0025g00260	Polygalacturonase GH28	VIT_01s0010g00600	Phosphatidylinositol 4-kinase type-II	VIT_00s1739g00010	Unknown
VIT_02s0025g00280	Heat shock protein 90-1	VIT_01s0010g00710	Armadillo/beta-catenin repeat protein / U-box domain-containing protein,	VIT_00s1764g00010	1-aminocyclopropane-1-carboxylate synthase
VIT_02s0025g00330	Unknown protein	VIT_01s0010g00940	Unknown protein	VIT_00s1764g00020	Leucine-rich repeat transmembrane protein kinase
VIT_02s0025g00350	Heavy-metal-associated domain-containing protein	VIT_01s0010g01000	NIK1 (NSP- interacting kinase 1)	VIT_00s1881g00010	No hit
VIT_02s0025g00500	Unknown protein	VIT_01s0010g01140	Unknown	VIT_00s1916g00010	DNA binding
VIT_02s0025g00530	Unknown	VIT_01s0010g01170	YGGT	VIT_00s1927g00020	Ubiquitin-conjugating enzyme E2 O
VIT_02s0025g00650	AAA-type ATPase	VIT_01s0010g01200	Cell elongation protein / DWARF1 / DIMINUTO (DIM)	VIT_00s1955g00010	No hit
VIT_02s0025g00700	Aluminum-activated malate transporter 9	VIT_01s0010g01350	ADP-glucose pyrophosphorylase large subunit CagpL2	VIT_00s2085g00010	Leucine-rich repeat family protein
VIT_02s0025g00820	Cation/hydrogen exchanger (CHX18)	VIT_01s0010g01660	Receptor protein kinase	VIT_00s2086g00010	1-aminocyclopropane-1-carboxylate oxidase 1
VIT_02s0025g00980	ABC transporter C member 15	VIT_01s0010g01680	Glutaredoxin	VIT_00s2125g00010	C-4 sterol methyl oxidase
VIT_02s0025g01020	BZip transcription factor G- box binding factor 3	VIT_01s0010g01830	Regulator of nonsense transcripts 1	VIT_00s2240g00010	GAE3 (UDP-D- glcucuronate 4-epimerase 3)
VIT_02s0025g01100	Protein kinase	VIT_01s0010g01840	GEM-like protein 5	VIT_00s2288g00010	No hit
VIT_02s0025g01150	No hit	VIT_01s0010g01850	Regulator of nonsense transcripts 1	VIT_00s2300g00010	Acyltransferase
VIT_02s0025g01170	COP1-interactive protein 1 / CIP1	VIT_01s0010g01870	Salicylic acid-induced fragment 1 protein	VIT_00s2317g00010	RAB GDP dissociation inhibitor 2 ATGDI2
VIT_02s0025g01230	Amino acid permease	VIT_01s0010g02090	Indeterminate(ID)-domain 5	VIT_00s2342g00010	PUB9 (plant U- box 9)
VIT_02s0025g01330	Polygalacturonase GH28	VIT_01s0010g02100	Indeterminate(ID)-domain 5	VIT_00s2393g00010	GATA transcription factor 28
VIT_02s0025g01430	Zinc finger (C3HC4-type ring finger) family protein ATL1E	VIT_01s0010g02200	Zinc finger (C3HC4-type ring finger)	VIT_00s2547g00010	WRKY DNA-binding protein 21
VIT_02s0025g01450	Unknown protein	VIT_01s0010g02210	FRK1 (FLG22-induced receptor-like kinase 1)	VIT_00s2569g00010	Sialidase BNR/Asp-box repeat family protein
VIT_02s0025g01500	Nucleoside diphosphate kinase 3, (NDK3)	VIT_01s0010g02380	F-box domain containing protein	VIT_00s2582g00010	Unknown
VIT_02s0025g01560	UDP-glucose 4-epimerase GEPI48	VIT_01s0010g02460	Glyceraldehyde-3-phosphate dehydrogenase, cytosolic 3	VIT_00s2608g00020	Photosystem II PsbB
VIT_02s0025g01610	Phosphatidylinositol 4-kinase type-II	VIT_01s0010g02480	Ankyrin repeat	VIT_00s2620g00010	Endo-1,4-beta-glucanase korrigan (KOR)
VIT_02s0025g01630	SOS3 (salt overly sensitive 3)	VIT_01s0010g02550	Cyclin-dependent kinase G-1	VIT_00s2630g00010	Acetyl-CoA carboxylase
VIT_02s0025g01640	Calcineurin B 4-1	VIT_01s0010g02580	Acid phosphatase/vanadium-dependent haloperoxidase	VIT_00s2668g00010	F-box family protein
VIT_02s0025g01710	Unknown	VIT_01s0010g02740	4-coumarate-CoA ligase	VIT_01s0010g00020	DNA-3-methyladenine glycosidase I
VIT_02s0025g01750	Cellulose synthase CSLG3	VIT_01s0010g02770	Adenylate kinase-b	VIT_01s0010g00060	Unknown protein
VIT_02s0025g01790	Cellulose synthase CSLG3	VIT_01s0010g02860	Chaperone BCS1 mitochondrial	VIT_01s0010g00240	CTP-synthetase
VIT_02s0025g02080	Nodulin MtN3 family protein	VIT_01s0010g02890	Armadillo/beta-catenin repeat protein / U-box domain-containing	VIT_01s0010g00510	Unknown protein
VIT_02s0025g02500	Metal-nicotianamine transporter YSL1	VIT_01s0010g02910	ATP binding protein	VIT_01s0010g00530	UDP-glucoronosyl and UDP-glucosyl transferase
VIT_02s0025g02600	Glyoxal oxidase	VIT_01s0010g03390	Gag-pol polyprotein	VIT_01s0010g00590	Short-chain dehydrogenase/reductase SDR
VIT_02s0025g02880	Subtilase	VIT_01s0010g03460	Caffeoyl-CoA O-methyltransferase	VIT_01s0010g00600	Phosphatidylinositol 4-kinase type-II
VIT_02s0025g03000	NGA1 (NGATHA1)	VIT_01s0010g03470	Caffeoyl-CoA O-methyltransferase	VIT_01s0010g00640	No hit
VIT_02s0025g03230	Fringe protein	VIT_01s0010g03490	Caffeoyl-CoA O-methyltransferase	VIT_01s0010g00710	Armadillo/beta-catenin repeat protein / U-box domain-containing protein,
VIT_02s0025g03390	Aquaporin TMP-C	VIT_01s0010g03510	Caffeoyl-CoA O-methyltransferase	VIT_01s0010g00720	Unknown
VIT_02s0025g03570	DNA binding / hydrolase, acting on ester bonds	VIT_01s0010g03620	LHCA2 (Photosystem I light harvesting complex gene 2)	VIT_01s0010g00740	Basic helix-loop-helix (bHLH) family
VIT_02s0025g03580	DNA-binding family protein	VIT_01s0010g03630	Zinc finger (MYND type)	VIT_01s0010g00760	Unknown
VIT_02s0025g03700	ATP binding protein	VIT_01s0010g03680	Unknown protein	VIT_01s0010g00920	Chaperonin GroEL
VIT_02s0025g03710	DTA2 (downstream target of AGL15 2)	VIT_01s0010g03690	Splicing factor YT521-B	VIT_01s0010g00940	Unknown protein
VIT_02s0025g03720	DTA2 (downstream target of AGL15 2)	VIT_01s0010g03730	F-box domain containing protein	VIT_01s0010g00950	Aminoalcoholphosphotransferase (AAPT1)
VIT_02s0025g03730	Translation initiation factor eIF-2B alpha subunit	VIT_01s0010g03790	Nuclear transport factor 2B	VIT_01s0010g00980	No hit
VIT_02s0025g03780	Remorin	VIT_01s0010g03800	Unknown protein	VIT_01s0010g00990	S-adenosylmethionine decarboxylase proenzyme
VIT_02s0025g03960	TET10 (tetraspanin10)	VIT_01s0010g03890	Unknown	VIT_01s0010g01000	NIK1 (NSP- interacting kinase 1)
VIT_02s0025g04020	S-N-methylcoclaurine 3'-hydroxylase	VIT_01s0010g03910	Squamosa promoter-binding protein 13 (SPL13)	VIT_01s0010g01170	YGGT
VIT_02s0025g04060	Rab/Ypt GTPase Ara4-interacting protein	VIT_01s0011g00060	No hit	VIT_01s0010g01180	Unknown protein
VIT_02s0025g04120	Calmodulin binding protein	VIT_01s0011g00380	SP1L1 (SPIRAL1-like1)	VIT_01s0010g01200	Cell elongation protein / DWARF1 / DIMINUTO (DIM)
VIT_02s0025g04130	Rhomboid ATRBL2	VIT_01s0011g00410	Nuclear transport factor 2 (NTF2)	VIT_01s0010g01350	ADP-glucose pyrophosphorylase large subunit CagpL2
VIT_02s0025g04180	Unknown protein	VIT_01s0011g00500	RUS1 (Root uvb sensitive 1)	VIT_01s0010g01390	Phototropic-responsive NPH3
VIT_02s0025g04210	UDP-glucose 4-epimerase	VIT_01s0011g00530	Ureide permease 2 (AtUPS2)	VIT_01s0010g01450	Unknown protein
VIT_02s0025g04330	Thaumatin VVTL1 [Vitis vinifera]	VIT_01s0011g00600	Acclimation of photosynthesis to environment	VIT_01s0010g01760	Remorin
VIT_02s0025g04340	Osmotin	VIT_01s0011g00710	Zinc finger (C2H2 type) family	VIT_01s0010g01770	Zinc finger (CCCH-type) family protein
VIT_02s0025g04520	Calcium-dependent protein kinase 1 CDPK protein kinase	VIT_01s0011g00720	WRKY DNA-binding protein 57	VIT_01s0010g01830	Regulator of nonsense transcripts 1
VIT_02s0025g04550	Glucose-methanol-choline (GMC) oxidoreductase	VIT_01s0011g00730	Alpha-1,4-glucan phosphorylase type H	VIT_01s0010g01850	Regulator of nonsense transcripts 1
VIT_02s0025g04570	Unknown protein	VIT_01s0011g00740	Processing peptidase beta subunit, mitochondrial	VIT_01s0010g02030	Gamma-thionin precursor
VIT_02s0025g04620	Phospholipase D beta 1	VIT_01s0011g00760	Beta-glucosidase	VIT_01s0010g02170	CAAX amino terminal protease
VIT_02s0025g04720	Leucoanthocyanidin dioxgenase	VIT_01s0011g00790	DnaJ homolog, subfamily C, member 2 gonidia forming protein GlsA	VIT_01s0010g02210	FRK1 (FLG22-induced receptor-like kinase 1)
VIT_02s0025g04850	CYP76B1	VIT_01s0011g00820	Remorin	VIT_01s0010g02260	Esterase
VIT_02s0025g04870	No hit	VIT_01s0011g00830	Nodulin	VIT_01s0010g02280	Unknown protein
VIT_02s0025g04920	Phosphate translocator protein2, Plastidic	VIT_01s0011g00850	Unknown protein	VIT_01s0010g02380	F-box domain containing protein
VIT_02s0025g05120	ACT domain-containing protein (ACR8)	VIT_01s0011g00930	FK506-binding protein 1 (FKBP13)	VIT_01s0010g02460	Glyceraldehyde-3-phosphate dehydrogenase, cytosolic 3
VIT_02s0033g00130	Cis-zeatin O-beta-D-glucosyltransferase	VIT_01s0011g00990	RPM1 (resistance to p. syringae pv maculicola 1)	VIT_01s0010g02480	Ankyrin repeat
VIT_02s0033g00300	Myb family	VIT_01s0011g01110	Molybdenum cofactor sulfurase	VIT_01s0010g02580	Acid phosphatase/vanadium-dependent haloperoxidase
VIT_02s0033g00320	PRLI-interacting factor L	VIT_01s0011g01120	R protein MLA10	VIT_01s0010g02610	Unknown protein
VIT_02s0033g01120	Dehydration-responsive protein	VIT_01s0011g01140	Cationic amino acid transporter 5	VIT_01s0010g02670	3-oxoacyl-[acyl-carrier-protein] reductase, chloroplast
VIT_02s0033g01310	Amino acid permease	VIT_01s0011g01160	Haloacid dehalogenase hydrolase	VIT_01s0010g02690	DNA polymerase alpha, subunit B
VIT_02s0033g01390	No hit	VIT_01s0011g01170	No hit	VIT_01s0010g02770	Adenylate kinase-b
VIT_02s0087g00240	Unknown protein	VIT_01s0011g01280	Zinc transporter ZIP5	VIT_01s0010g02860	Chaperone BCS1 mitochondrial
VIT_02s0087g00330	Glycosyl transferase family 1 protein	VIT_01s0011g01350	No hit	VIT_01s0010g02890	Armadillo/beta-catenin repeat protein / U-box domain-containing
VIT_02s0087g00380	No hit	VIT_01s0011g01420	UDP-N-acetylglucosamine pyrophosphorylase	VIT_01s0010g02910	ATP binding protein
VIT_02s0087g00400	Pectinacetylesterase	VIT_01s0011g01730	ATPP2-A9 (Phloem protein 2-A9)	VIT_01s0010g02940	Calmodulin CML37
VIT_02s0087g00630	Alcohol oxidase	VIT_01s0011g01780	F-box protein PP2-B12 (Protein phloem protein 2-like B12)	VIT_01s0010g03350	GTPase EngC
VIT_02s0087g00910	9-cis-epoxycarotenoid dioxygenase	VIT_01s0011g01810	No hit	VIT_01s0010g03380	Ribosomal protein L17 (RPL17B) 60S
VIT_02s0087g00930	9-cis-epoxycarotenoid dioxygenase	VIT_01s0011g01890	Glutathione S-transferase, C-terminal	VIT_01s0010g03490	Caffeoyl-CoA O-methyltransferase
VIT_02s0087g01020	CRK10 (cysteine-rich RLK10)	VIT_01s0011g02000	Serine carboxypeptidase S10	VIT_01s0010g03510	Caffeoyl-CoA O-methyltransferase
VIT_02s0109g00080	Phosphoribulokinase	VIT_01s0011g02020	2-oxo acid dehydrogenase, lipoyl-binding site	VIT_01s0010g03600	Rubber elongation factor (REF)
VIT_02s0154g00010	Auxin-responsive SAUR11	VIT_01s0011g02030	Serine carboxypeptidase S10	VIT_01s0010g03620	LHCA2 (Photosystem I light harvesting complex gene 2)
VIT_02s0154g00090	Vacuolar invertase 2, GIN2	VIT_01s0011g02040	Splicing factor 3A subunit 1	VIT_01s0010g03750	Unknown protein
VIT_02s0154g00110	Trehalose-6-phosphate phosphatase (AtTPPA)	VIT_01s0011g02050	No hit	VIT_01s0010g03760	DNAJ heat shock N-terminal domain-containing protein
VIT_02s0154g00160	flavin-containing monooxygenase family protein / FMO family protein	VIT_01s0011g02070	Metal-dependent phosphohydrolase HD domain-containing protein	VIT_01s0010g03790	Nuclear transport factor 2B
VIT_02s0154g00190	flavin-containing monooxygenase 3	VIT_01s0011g02150	Photosystem II stability/assembly factor, chloroplast (HCF136)	VIT_01s0010g03800	Unknown protein
VIT_02s0154g00200	Unknown protein	VIT_01s0011g02160	Zinc finger (C3HC4-type ring finger)	VIT_01s0010g03890	Unknown
VIT_02s0154g00240	Oxysterol binding protein	VIT_01s0011g02200	Glutamine synthetase	VIT_01s0010g03910	Squamosa promoter-binding protein 13 (SPL13)
VIT_02s0154g00300	Small nuclear ribonucleoprotein Sm D3	VIT_01s0011g02330	Unknown protein	VIT_01s0010g03950	Pentatricopeptide (PPR) repeat-containing protein
VIT_02s0154g00350	L-lactate dehydrogenase A	VIT_01s0011g02360	Unknown	VIT_01s0011g00060	No hit
VIT_02s0234g00110	Oleosin OLE-4	VIT_01s0011g02430	Metal-dependent phosphohydrolase HD domain-containing protein	VIT_01s0011g00110	SEPALLATA1
VIT_02s0241g00020	Unknown	VIT_01s0011g02470	Calcium-binding protein CML	VIT_01s0011g00120	Unknown protein
VIT_02s0241g00070	Zinc finger (DHHC type)	VIT_01s0011g02710	No hit	VIT_01s0011g00160	Alpha-1,4-glucan-protein synthase
VIT_02s0241g00120	Receptor protein kinase	VIT_01s0011g02960	Leucoanthocyanidin reductase 1	VIT_01s0011g00220	WRKY DNA-binding protein 3
VIT_03s0017g00270	Carbonic anhydrase, chloroplast precursor	VIT_01s0011g02990	NAC domain-containing protein 8	VIT_01s0011g00370	SP1L2 (SPIRAL2)
VIT_03s0017g00420	Magnesium-dependent phosphatase-1 family protein	VIT_01s0011g03050	Unknown protein	VIT_01s0011g00400	Nuclear transport factor 2 (NTF2)
VIT_03s0017g00540	Subtilase	VIT_01s0011g03110	Myb family	VIT_01s0011g00480	Aspartate/glutamate/uridylate kinase
VIT_03s0017g00680	UDP-d-apiose/udp-d-xylose synthase 1 AXS1	VIT_01s0011g03210	Aspartyl protease	VIT_01s0011g00490	Pentatricopeptide (PPR) repeat-containing protein
VIT_03s0017g00870	Transferase family	VIT_01s0011g03390	Unknown protein	VIT_01s0011g00500	RUS1 (Root uvb sensitive 1)
VIT_03s0017g01330	1,4-dihydroxy-2-naphthoate octaprenyltransferase	VIT_01s0011g03430	No hit	VIT_01s0011g00530	Ureide permease 2 (AtUPS2)
VIT_03s0017g01490	Berberine bridge enzyme	VIT_01s0011g03450	Alpha-glucosidase	VIT_01s0011g00600	Acclimation of photosynthesis to environment
VIT_03s0017g01710	No hit	VIT_01s0011g03470	Ethylene-responsive transcription factor ERF118	VIT_01s0011g00700	Myb family transcription factor / ELM2 domain-containing
VIT_03s0017g01930	CYP97B2	VIT_01s0011g03480	Cinnamoyl CoA reductase	VIT_01s0011g00710	Zinc finger (C2H2 type) family
VIT_03s0038g00250	Purple acid phosphatase 10 ATPAP10/PAP10	VIT_01s0011g03500	Homocysteine S-methyltransferase 1	VIT_01s0011g00750	Glycosyl hydrolase family 1
VIT_03s0038g00350	Kinesin protein (MKRP2)	VIT_01s0011g03520	Constans-like 16	VIT_01s0011g00760	Beta-glucosidase
VIT_03s0038g00360	Isochorismatase hydrolase	VIT_01s0011g03540	Lateral organ boundaries protein 41	VIT_01s0011g00780	Dehydration-responsive protein
VIT_03s0038g00440	Unknown protein	VIT_01s0011g03580	Unknown protein	VIT_01s0011g00790	DnaJ homolog, subfamily C, member 2 gonidia forming protein GlsA
VIT_03s0038g00830	ARGONAUTE7 AGO7	VIT_01s0011g03650	Map kinase substrate 1 MKS1	VIT_01s0011g00820	Remorin
VIT_03s0038g00940	Auxin-responsive	VIT_01s0011g03660	IMP dehydrogenase/GMP reductase	VIT_01s0011g00830	Nodulin
VIT_03s0038g01050	Phenylalanine-tRNA ligase	VIT_01s0011g03670	Bifunctional nuclease	VIT_01s0011g00880	UvrB/uvrC motif-containing protein
VIT_03s0038g01350	Glutamine amidotransferase class-I	VIT_01s0011g03720	BEE1 (BR Enhanced expression 1)	VIT_01s0011g00940	No hit
VIT_03s0038g01380	Calcium-binding EF hand	VIT_01s0011g03740	Glutaminyl-tRNA synthetase	VIT_01s0011g01030	H(+)-ATPase 6 AHA6
VIT_03s0038g01410	Aquaporin PIP PIP1A	VIT_01s0011g03820	EMB2454 (embryo defective 2454)	VIT_01s0011g01040	RPM1 (resistance to p. syringae pv maculicola 1)
VIT_03s0038g01600	ABA-responsive protein (HVA22a)	VIT_01s0011g03850	Unknown protein	VIT_01s0011g01080	ribulose-1,5 bisphosphate carboxylase oxygenase large subunit N-methyltransferase
VIT_03s0038g01760	Disease resistance protein (CC-NBS class)	VIT_01s0011g03890	Receptor serine/threonine kinase PR5K	VIT_01s0011g01110	Molybdenum cofactor sulfurase
VIT_03s0038g01930	Peptidyl-prolyl cis-trans isomerase ROC5 (rotamase CYP 5)	VIT_01s0011g03910	Protein phosphatase 2C	VIT_01s0011g01140	Cationic amino acid transporter 5
VIT_03s0038g01960	Proline-rich family protein	VIT_01s0011g04020	Unknown protein	VIT_01s0011g01160	Haloacid dehalogenase hydrolase
VIT_03s0038g02090	Phospholipase C.	VIT_01s0011g04140	Octicosapeptide/Phox/Bem1p (PB1) domain-containing protein	VIT_01s0011g01170	No hit
VIT_03s0038g02110	Co-chaperone-curved DNA binding protein A	VIT_01s0011g04160	Phosphatidic acid phosphatase alpha	VIT_01s0011g01240	Suppressor of FRIGIDA4
VIT_03s0038g02130	Cold shock protein-1	VIT_01s0011g04170	Phosphatidic acid phosphatase alpha	VIT_01s0011g01280	Zinc transporter ZIP5
VIT_03s0038g02140	Auxin transporter protein 2	VIT_01s0011g04180	Phosphatidic acid phosphatase / PAP2	VIT_01s0011g01290	N-carbamyl-L-amino acid amidohydrolase
VIT_03s0038g02170	Thaumatin	VIT_01s0011g04200	Amino acid permease	VIT_01s0011g01420	UDP-N-acetylglucosamine pyrophosphorylase
VIT_03s0038g02280	ERD7 (EARLY-responsive TO dehydration 7)	VIT_01s0011g04210	Amino acid permease	VIT_01s0011g01460	AICARFT/IMPCHase bienzyme; MGS
VIT_03s0038g02310	Myb domain protein 4	VIT_01s0011g04220	Unknown	VIT_01s0011g01480	CHR4/MI-2-like (chromatin remodeling 4)
VIT_03s0038g02390	Ubiquitin-conjugating enzyme E2 D/E UBC28	VIT_01s0011g04260	Zinc finger (CCCH-type) family protein	VIT_01s0011g01500	No hit
VIT_03s0038g02610	Monooxygenase (MO2)	VIT_01s0011g04270	Receptor kinase homolog LRK10	VIT_01s0011g01520	Peroxisomal 2,4-dienoyl-CoA reductase
VIT_03s0038g02860	Amino acid permease	VIT_01s0011g04310	Zinc finger (C3HC4-type ring finger)	VIT_01s0011g01650	Peptidylprolyl isomerase, FKBP-type
VIT_03s0038g02880	Unknown	VIT_01s0011g04370	Phosphatidylserine synthase 2	VIT_01s0011g01680	Chaperonin GroEL
VIT_03s0038g02890	F-box family protein	VIT_01s0011g04500	Oxidoreductase NAD-binding domain	VIT_01s0011g01730	ATPP2-A9 (Phloem protein 2-A9)
VIT_03s0038g02930	Tetracycline transporter protein	VIT_01s0011g04620	Unknown protein	VIT_01s0011g01750	No hit
VIT_03s0038g02980	Mechanosensitive ion channel	VIT_01s0011g04700	Heavy-metal-associated domain-containing protein	VIT_01s0011g01780	F-box protein PP2-B12 (Protein phloem protein 2-like B12)
VIT_03s0038g03130	Flavin containing monooxygenase 3	VIT_01s0011g04740	LPR1 (Low Phosphate Root1) multicopper oxidase	VIT_01s0011g01790	Galactose-binding like
VIT_03s0038g03260	Unknown protein	VIT_01s0011g04760	Myb domain protein 4	VIT_01s0011g01800	Inositol monophosphatase family protein
VIT_03s0038g03400	Endochitinase 1, basic	VIT_01s0011g04770	Armadillo/beta-catenin repeat / U-box domain-containing protein	VIT_01s0011g01850	Cytochrome c6 (ATC6)
VIT_03s0038g03430	Beta-expansin (EXPL2)	VIT_01s0011g04840	No hit	VIT_01s0011g01870	Peptidase, trypsin serine and cysteine proteases
VIT_03s0038g03530	LYS/HIS transporter 7	VIT_01s0011g04850	Unknown protein	VIT_01s0011g01940	Unknown protein
VIT_03s0038g03570	Monocopper oxidase SKS5 (SKU5 Similar 5)	VIT_01s0011g04920	MAPK (MPK9)	VIT_01s0011g02000	Serine carboxypeptidase S10
VIT_03s0038g03660	Armadillo/beta-catenin repeat protein / U-box domain-containing	VIT_01s0011g05030	Unknown protein	VIT_01s0011g02020	2-oxo acid dehydrogenase, lipoyl-binding site
VIT_03s0038g03690	Unknown protein	VIT_01s0011g05170	Major Latex Protein Family	VIT_01s0011g02030	Serine carboxypeptidase S10
VIT_03s0038g03940	Tonoplast monosaccharide transporter2	VIT_01s0011g05190	Bet v I allergen	VIT_01s0011g02110	Unknown
VIT_03s0038g04450	Basic leucine-zipper 11 GBF6	VIT_01s0011g05230	GTPase activating protein	VIT_01s0011g02260	Metal-nicotianamine transporter YSL7
VIT_03s0038g04580	SNF1-Related protein kinase regulatory subunit gamma 1	VIT_01s0011g05240	No hit	VIT_01s0011g02320	Unknown protein
VIT_03s0038g04620	Isoflavone reductase	VIT_01s0011g05340	Unknown protein	VIT_01s0011g02330	Unknown protein
VIT_03s0038g04680	Isoflavone reductase Bet v 6.0101	VIT_01s0011g05470	PGPS/D12	VIT_01s0011g02480	Phospholipid-transporting ATPase
VIT_03s0038g04700	Isoflavone reductase	VIT_01s0011g05670	Nudix hydrolase 18	VIT_01s0011g02710	No hit
VIT_03s0063g00120	Wax synthase	VIT_01s0011g05800	Dynamin-like protein 2b	VIT_01s0011g02720	No hit
VIT_03s0063g00170	Basic helix-loop-helix (bHLH) family	VIT_01s0011g05810	Adagio protein 1	VIT_01s0011g02730	ABC transporter G member 3
VIT_03s0063g00200	Histidinol-phosphatase	VIT_01s0011g05880	RDR1 (RNA-dependent RNA polymerase 1)	VIT_01s0011g02740	Phosphoenolpyruvate carboxylase
VIT_03s0063g00450	Alpha-amylase	VIT_01s0011g05930	S-adenosyl-L-methionine:carboxyl methyltransferase	VIT_01s0011g02760	No hit
VIT_03s0063g00480	DEM2	VIT_01s0011g05950	NSL1 (necrotic spotted lesions 1)	VIT_01s0011g02770	Zinc finger CCHC domain-containing protein 8
VIT_03s0063g00750	Carboxylesterase CXE	VIT_01s0011g06000	Vacuolar iron transporter 1	VIT_01s0011g02790	IDA (inflorescence deficient in abscission)
VIT_03s0063g00810	Carboxyesterase 12; CXE12	VIT_01s0011g06050	RNA recognition motif (RRM)-containing protein	VIT_01s0011g02810	Nuclear matrix constituent protein 1
VIT_03s0063g00820	Carboxyesterase 12; CXE12	VIT_01s0011g06060	PLATZ transcription factor	VIT_01s0011g02890	Unknown protein
VIT_03s0063g00830	Carboxyesterase 5 CXE5	VIT_01s0011g06080	Lectin protein kinase family	VIT_01s0011g02910	Coiled-coil domain containing 130
VIT_03s0063g00860	Serine carboxypeptidase	VIT_01s0011g06400	Indeterminate(ID)-domain 16	VIT_01s0011g02930	DNA-binding protein, chloroplast nucleoid
VIT_03s0063g01030	Peptidyl-prolyl isomerase D (cyclophilin D)	VIT_01s0011g06410	BRL2 (BRI1-like 2)	VIT_01s0011g02950	Zinc finger (C3HC4-type ring finger)
VIT_03s0063g01150	Nodulin 1A, Senescence-associated	VIT_01s0011g06460	Deoxymugineic acid synthase	VIT_01s0011g02960	Leucoanthocyanidin reductase 1
VIT_03s0063g01220	Nodulin 1A, senescence-associated	VIT_01s0011g06500	NADPH-dependent codeinone reductase	VIT_01s0011g02970	ILP1 (Increased level of polyploidy1-1d)
VIT_03s0063g01310	Oxidoreductase, 2OG-Fe(II) oxygenase family	VIT_01s0011g06580	Unknown protein	VIT_01s0011g02990	NAC domain-containing protein 8
VIT_03s0063g01380	Unknown protein	VIT_01s0011g06600	Glutamate decarboxylase	VIT_01s0011g03050	Unknown protein
VIT_03s0063g01580	CYP82C2	VIT_01s0011g06610	Glutamate decarboxylase	VIT_01s0011g03060	Symbiosis receptor-like kinase
VIT_03s0063g01690	flavonoid 3-monooxygenase	VIT_01s0026g00040	Pre-mRNA-processing factor 17	VIT_01s0011g03080	Methionine aminopeptidase 1B, chloroplast precursor
VIT_03s0063g01820	AOS (allene oxide synthase)	VIT_01s0026g00200	Xyloglucan endotransglucosylase/hydrolase 28	VIT_01s0011g03110	Myb family
VIT_03s0063g01870	Cold acclimation protein WCOR413 protein beta form	VIT_01s0026g00220	Aldehyde dehydrogenase 1 precursor	VIT_01s0011g03180	Lysine and histidine specific transporter
VIT_03s0063g01970	Non-symbiotic hemoglobin 2	VIT_01s0026g00270	K+ uptake permease 6	VIT_01s0011g03190	ATP-dependent Clp protease adaptor protein ClpS containing protein
VIT_03s0063g02090	Unknown protein	VIT_01s0026g00300	Zinc finger (C3HC4-type ring finger)	VIT_01s0011g03220	Choline transporter
VIT_03s0063g02290	Unknown protein	VIT_01s0026g00360	Nodulin MtN21 family	VIT_01s0011g03290	Aluminum-activated malate transporter 9
VIT_03s0063g02530	Unknown protein	VIT_01s0026g00570	Bet v I allergen	VIT_01s0011g03330	Unknown protein
VIT_03s0063g02620	Myb RAD (Transcription factor RAD)	VIT_01s0026g00620	LTCOR11	VIT_01s0011g03450	Alpha-glucosidase
VIT_03s0063g02660	DNA-3-methyladenine glycosylase II	VIT_01s0026g00670	Unknown protein	VIT_01s0011g03470	Ethylene-responsive transcription factor ERF118
VIT_03s0063g02700	CPL4 (C-Terminal Domain Phosphatase-like 4)	VIT_01s0026g00690	RNase H domain-containing protein	VIT_01s0011g03480	Cinnamoyl CoA reductase
VIT_03s0088g01150	Squalene monooxygenase	VIT_01s0026g00710	Cyclin delta-2	VIT_01s0011g03500	Homocysteine S-methyltransferase 1
VIT_03s0091g00260	Zinc finger protein 4	VIT_01s0026g00730	Unknown protein	VIT_01s0011g03520	Constans-like 16
VIT_03s0091g00410	Unknown protein	VIT_01s0026g00810	Leaf senescence protein	VIT_01s0011g03530	Lateral organ boundaries protein 41
VIT_03s0091g00450	Progesterone 5-beta-reductase	VIT_01s0026g00840	ARL1 (ARG1-like 1)	VIT_01s0011g03540	Lateral organ boundaries protein 41
VIT_03s0091g00490	Unknown protein	VIT_01s0026g00850	Zinc finger protein 5	VIT_01s0011g03560	fiber protein Fb34
VIT_03s0091g00500	Unknown protein	VIT_01s0026g00880	Transducin protein	VIT_01s0011g03660	IMP dehydrogenase/GMP reductase
VIT_03s0091g00510	Unknown	VIT_01s0026g00900	Metalloendoproteinase 1 precursor	VIT_01s0011g03670	Bifunctional nuclease
VIT_03s0091g00680	NPY2 (naked pins in yuc mutants 2)	VIT_01s0026g00960	Unknown protein	VIT_01s0011g03680	ER6 protein universal stress protein (USP) family
VIT_03s0091g01140	Meprin and TRAF homology domain-containing protein	VIT_01s0026g00980	Glycosyl transferase family 8 protein	VIT_01s0011g03690	ER6 protein universal stress protein (USP) family
VIT_03s0097g00560	No hit	VIT_01s0026g01010	Histone deacetylase complex, SIN3 component	VIT_01s0011g03720	BEE1 (BR Enhanced expression 1)
VIT_03s0097g00580	No hit	VIT_01s0026g01020	Binding	VIT_01s0011g03890	Receptor serine/threonine kinase PR5K
VIT_03s0097g00620	N-acylethanolamine amidohydrolase	VIT_01s0026g01030	Zinc finger (C3HC4-type ring finger)	VIT_01s0011g03910	Protein phosphatase 2C
VIT_03s0132g00090	ATHVA22A (Arabidopsis thaliana HVA22 homologue A)	VIT_01s0026g01050	Myb family	VIT_01s0011g04030	Reticulon family protein (RTNLB9)
VIT_03s0167g00050	Concanavalin A lectin	VIT_01s0026g01060	LRR receptor-like serine/threonine-protein kinase	VIT_01s0011g04040	No hit
VIT_03s0180g00040	Cyclin D3_2	VIT_01s0026g01090	Unknown	VIT_01s0011g04080	Zinc finger (C3HC4-type ring finger)
VIT_03s0180g00070	Cyclase	VIT_01s0026g01140	ZCW32 (BIGPETAL, BIGPETALUB)	VIT_01s0011g04090	Unknown protein
VIT_03s0180g00080	Cyclase	VIT_01s0026g01290	Glycosyl transferase family 14 protein	VIT_01s0011g04120	Unknown protein
VIT_03s0180g00200	Limonoid UDP-glucosyltransferase	VIT_01s0026g01300	Unknown protein	VIT_01s0011g04170	Phosphatidic acid phosphatase alpha
VIT_03s0180g00210	Myb domain protein R1	VIT_01s0026g01340	Glutathione S-transferase 29 GSTU18	VIT_01s0011g04180	Phosphatidic acid phosphatase / PAP2
VIT_04s0008g00420	Clavata1 receptor kinase (CLV1)	VIT_01s0026g01380	Glutathione S-transferase 29 GSTU18	VIT_01s0011g04190	Unknown
VIT_04s0008g00450	Haloacid dehalogenase hydrolase	VIT_01s0026g01430	Unknown protein	VIT_01s0011g04200	Amino acid permease
VIT_04s0008g00460	Unknown protein	VIT_01s0026g01460	Thioredoxin H-type 2 (Trx-H-2)	VIT_01s0011g04220	Unknown
VIT_04s0008g00540	Oleosin OLE-3	VIT_01s0026g01550	Homeodomain leucine zipper protein HB-1	VIT_01s0011g04240	Zinc finger (B-box type)
VIT_04s0008g00690	Unknown protein	VIT_01s0026g01570	Nitrate transporter 1:2	VIT_01s0011g04250	Zinc finger (B-box type)
VIT_04s0008g00860	Ndr family protein	VIT_01s0026g01730	WRKY DNA-binding protein 72	VIT_01s0011g04290	Receptor serine/threonine kinase PR5K
VIT_04s0008g00950	Calcineurin B protein 10	VIT_01s0026g01790	Calmodulin binding protein	VIT_01s0011g04300	Receptor serine/threonine kinase PR5K
VIT_04s0008g00960	Calcineurin B protein 10	VIT_01s0026g01950	Homeobox-leucine zipper protein HB13	VIT_01s0011g04310	Zinc finger (C3HC4-type ring finger)
VIT_04s0008g01070	Calmodulin-binding region IQD6	VIT_01s0026g02190	ABA-responsive protein (HVA22c)	VIT_01s0011g04320	Poly(A) polymerase
VIT_04s0008g01210	Delta-8 sphingolipid desaturase	VIT_01s0026g02200	TCP family transcription factor TCP15	VIT_01s0011g04340	2OG-Fe(II) oxygenase
VIT_04s0008g01220	RKL1 (Receptor-like kinase 1)	VIT_01s0026g02420	Unknown protein	VIT_01s0011g04370	Phosphatidylserine synthase 2
VIT_04s0008g01230	Harpin-induced protein	VIT_01s0026g02470	Zinc finger (C3HC4-type ring finger)	VIT_01s0011g04400	Origin recognition complex subunit 4
VIT_04s0008g01500	Heat shock protein 17.6 kDa class II	VIT_01s0026g02480	CP12-2	VIT_01s0011g04450	MATE efflux family protein
VIT_04s0008g01590	Heat shock protein 17.6 kDa class II	VIT_01s0026g02530	Beta-1,3-galactosyltransferase	VIT_01s0011g04550	Unknown protein
VIT_04s0008g01610	Heat shock protein 17.6 kDa class II	VIT_01s0026g02540	Zinc finger (C3HC4-type ring finger)	VIT_01s0011g04560	S locus-linked protein SLL2
VIT_04s0008g01680	EMB2745	VIT_01s0026g02550	MYR1 (MYB-related protein 1)	VIT_01s0011g04590	Zinc finger (C3HC4-type ring finger)
VIT_04s0008g01700	Unknown protein	VIT_01s0026g02620	Expansin [Vitis labrusca x Vitis vinifera] EXPA15	VIT_01s0011g04620	Unknown protein
VIT_04s0008g01720	Mechanosensitive ion channel	VIT_01s0026g02630	GTP cyclohydrolase I	VIT_01s0011g04660	Unknown protein
VIT_04s0008g01780	Transposon protein, putative, CACTA	VIT_01s0026g02700	CYP704G9	VIT_01s0011g04680	Glycosyltransferase family 14
VIT_04s0008g01860	CYP72A58	VIT_01s0026g02710	NAC domain-containing protein 29	VIT_01s0011g04700	Heavy-metal-associated domain-containing protein
VIT_04s0008g01910	ferredoxin-related	VIT_01s0127g00010	Carboxyl-terminal proteinase	VIT_01s0011g04740	LPR1 (Low Phosphate Root1) multicopper oxidase
VIT_04s0008g01950	YGGT	VIT_01s0127g00050	SOUL heme-binding	VIT_01s0011g04760	Myb domain protein 4
VIT_04s0008g02180	BRCT domain-containing protein	VIT_01s0127g00070	Nitrate transporter2.5	VIT_01s0011g04770	Armadillo/beta-catenin repeat / U-box domain-containing protein
VIT_04s0008g02460	H+-transporting ATPase, Plasma membrane	VIT_01s0127g00130	Cysteine-rich receptor-like protein kinase 3	VIT_01s0011g04820	Molecular chaperone DnaJ
VIT_04s0008g02500	Hydroxyproline-rich glycoprotein LKP2	VIT_01s0127g00260	ATP-citrate synthase	VIT_01s0011g04840	No hit
VIT_04s0008g02590	Selenoprotein	VIT_01s0127g00320	CRS2-associated factor 2	VIT_01s0011g04850	Unknown protein
VIT_04s0008g02670	Cryptochrome DASH	VIT_01s0127g00360	S-ribonuclease binding protein SBP1	VIT_01s0011g04870	Homeobox-leucine zipper protein 17 (HB-17)
VIT_04s0008g02680	No hit	VIT_01s0127g00420	Naphthoate synthase	VIT_01s0011g04890	Unknown protein
VIT_04s0008g02750	BZIP transcription factor BZO2H2	VIT_01s0127g00470	Galactinol synthase	VIT_01s0011g04920	MAPK (MPK9)
VIT_04s0008g02760	Unknown protein	VIT_01s0127g00520	Protein disulfide isomerase	VIT_01s0011g04940	No hit
VIT_04s0008g02900	Protein disulfide isomerase	VIT_01s0127g00590	Protein disulfide isomerase	VIT_01s0011g05030	Unknown protein
VIT_04s0008g02950	DNA topoisomerase I	VIT_01s0127g00600	DC1 domain-containing protein	VIT_01s0011g05060	Major latex-like protein 34
VIT_04s0008g03220	Lysophospholipase	VIT_01s0127g00670	Proline extensin-like receptor kinase 1 (PERK1)	VIT_01s0011g05110	Major latex protein 22
VIT_04s0008g03510	Lignostilbene-alpha,beta-dioxygenase and related enzymes	VIT_01s0127g00710	Mov34 STAM-binding protein	VIT_01s0011g05140	Major latex-like protein ripening protein [grip61]
VIT_04s0008g03600	Tocopherol cyclase	VIT_01s0127g00740	Quinone oxidoreductase, chloroplast precursor	VIT_01s0011g05170	Major Latex Protein Family
VIT_04s0008g03760	Unknown protein	VIT_01s0127g00850	Polygalacturonase BURP	VIT_01s0011g05180	Bet v I allergen
VIT_04s0008g03820	Membrane protein	VIT_01s0127g00870	Polygalacturonase JP630	VIT_01s0011g05190	Bet v I allergen
VIT_04s0008g03890	GTP binding protein EngB	VIT_01s0137g00050	Myb family	VIT_01s0011g05200	Phosphoethanolamine N-methyltransferase 1
VIT_04s0008g03930	RD22	VIT_01s0137g00080	Aldehyde dehydrogenase (NAD+)	VIT_01s0011g05230	GTPase activating protein
VIT_04s0008g03950	RD22	VIT_01s0137g00260	No hit	VIT_01s0011g05250	Senescence-associated protein
VIT_04s0008g03990	Unknown	VIT_01s0137g00270	RNA recognition motif (RRM)-containing	VIT_01s0011g05480	Dynein light subunit lc6, flagellar outer arm
VIT_04s0008g04020	RD22 [Vitis vinifera]	VIT_01s0137g00290	Oxysterol binding protein	VIT_01s0011g05500	Beta-1,3-glucanase
VIT_04s0008g04060	RD22	VIT_01s0137g00360	Transducin family protein / WD-40 repeat	VIT_01s0011g05570	Zinc finger (C2H2 type) protein pux2
VIT_04s0008g04150	RD22	VIT_01s0137g00410	CYP86A2	VIT_01s0011g05580	Atypical receptor kinase MARK
VIT_04s0008g04210	GLB3 (2-on-2 hemoglobin like gene 3)	VIT_01s0137g00460	RGLG2 (ring Domain LIGASE2)	VIT_01s0011g05670	Nudix hydrolase 18
VIT_04s0008g04230	ABC transporter G member 22	VIT_01s0137g00580	Serine/threonine-protein kinase AFC2	VIT_01s0011g05690	SET domain-containing protein
VIT_04s0008g04380	Vernalization insensitive 3	VIT_01s0137g00670	Quinolinate synthase	VIT_01s0011g05790	Microtubule associated protein (MAP70-1)
VIT_04s0008g04400	No hit	VIT_01s0137g00680	No hit	VIT_01s0011g05800	Dynamin-like protein 2b
VIT_04s0008g04490	MARD1 (mediator of ABA-regulated dormancy 1)	VIT_01s0137g00740	Unknown protein	VIT_01s0011g05870	RDR1 (RNA-dependent RNA polymerase 1)
VIT_04s0008g04710	Beta-ketoacyl-CoA synthase	VIT_01s0137g00790	No hit	VIT_01s0011g05880	RDR1 (RNA-dependent RNA polymerase 1)
VIT_04s0008g04950	TIFY 8	VIT_01s0146g00020	Unknown protein	VIT_01s0011g06050	RNA recognition motif (RRM)-containing protein
VIT_04s0008g05010	Unknown protein	VIT_01s0146g00060	Glucose-6-phosphate 1-dehydrogenase 2, chloroplast precursor	VIT_01s0011g06150	Receptor protein kinase
VIT_04s0008g05070	Pentatricopeptide (PPR) repeat-containing	VIT_01s0146g00110	Peptidyl-prolyl cis-trans isomerase B (cyclophilin B)	VIT_01s0011g06190	Histidine kinase (AHK4) (WOL)
VIT_04s0008g05120	Phospholipase/carboxylesterase	VIT_01s0146g00140	GYF domain-containing protein	VIT_01s0011g06290	Purple acid phosphatase 3 ATPAP3/PAP3
VIT_04s0008g05190	Overexpressor of cationic peroxidase 3 (OCP3)	VIT_01s0146g00380	LITAF-domain-containing protein	VIT_01s0011g06320	Cyclin J18
VIT_04s0008g05240	Brittle 1 protein	VIT_01s0146g00400	Humj1	VIT_01s0011g06400	Indeterminate(ID)-domain 16
VIT_04s0008g05430	RDR6 (RNA-dependent RNA polymerase 6)	VIT_01s0146g00420	No hit	VIT_01s0011g06410	BRL2 (BRI1-like 2)
VIT_04s0008g05620	Adenine phosphoribosyltransferase	VIT_01s0150g00020	Receptor protein kinase	VIT_01s0011g06450	Deoxymugineic acid synthase
VIT_04s0008g05750	WRKY DNA-binding protein 18	VIT_01s0150g00050	GT2-like trihelix DNA-binding protein	VIT_01s0011g06460	Deoxymugineic acid synthase
VIT_04s0008g05870	CLPB-M/CLPB4/HSP98.7	VIT_01s0150g00060	SOUL heme-binding	VIT_01s0011g06550	Na+/H+ antiporter SOS1
VIT_04s0008g05930	Zinc finger protein 3	VIT_01s0150g00120	Ethylene-responsive transcription factor ERF114	VIT_01s0011g06580	Unknown protein
VIT_04s0008g06000	Ethylene-responsive transcription factor ERF003	VIT_01s0150g00170	SEC14 cytosolic factor	VIT_01s0011g06610	Glutamate decarboxylase
VIT_04s0008g06210	Nodulin	VIT_01s0150g00250	Peptide transporter PTR2-B	VIT_01s0026g00040	Pre-mRNA-processing factor 17
VIT_04s0008g06620	Phospholipase D	VIT_01s0150g00280	Unknown protein	VIT_01s0026g00200	Xyloglucan endotransglucosylase/hydrolase 28
VIT_04s0008g06690	Proton gradient regulation 3	VIT_01s0150g00290	NEF1 (no exine formation 1)	VIT_01s0026g00220	Aldehyde dehydrogenase 1 precursor
VIT_04s0008g07340	Constans-like 4	VIT_01s0150g00310	Ribosomal protein S27 (ARS27A) 40S	VIT_01s0026g00260	Potassium transporter (KUP7)
VIT_04s0023g00130	Unknown protein	VIT_01s0150g00330	U-box domain-containing protein	VIT_01s0026g00270	K+ uptake permease 6
VIT_04s0023g00320	Auxin efflux carrier protein 8	VIT_01s0150g00380	Unknown protein	VIT_01s0026g00300	Zinc finger (C3HC4-type ring finger)
VIT_04s0023g00730	Aspartyl protease family	VIT_01s0150g00410	Unknown protein	VIT_01s0026g00330	NHL repeat-containing protein
VIT_04s0023g00770	Unknown protein	VIT_01s0150g00430	Unknown protein	VIT_01s0026g00360	Nodulin MtN21 family
VIT_04s0023g01110	PQ-loop repeat protein	VIT_01s0150g00440	Respiratory burst oxidase protein D (RBOHD)	VIT_01s0026g00540	Nodulin MtN21 family
VIT_04s0023g01480	Dimethylaniline monooxygenase, N-oxide-forming	VIT_01s0150g00460	Xyloglucan endotransglucosylase/hydrolase precursor	VIT_01s0026g00570	Bet v I allergen
VIT_04s0023g01490	Ovate family protein 7 OFP7	VIT_01s0150g00510	Protein phosphatase 2C	VIT_01s0026g00580	Receptor protein kinase
VIT_04s0023g01520	Unknown protein	VIT_01s0150g00550	Histone-lysine N-methyltransferase ASHR2	VIT_01s0026g00620	LTCOR11
VIT_04s0023g01700	No hit	VIT_01s0182g00050	ribulose-1,5 bisphosphate carboxylase oxygenase large subunit N-methyltransferase	VIT_01s0026g00630	N-hydroxythioamide S-beta-glucosyltransferase
VIT_04s0023g01930	Basic helix-loop-helix (bHLH) family	VIT_01s0244g00010	Basic helix-loop-helix (bHLH) family	VIT_01s0026g00670	Unknown protein
VIT_04s0023g01940	Anaphase-promoting complex, subunit 10 / APC10	VIT_01s0244g00030	ACP4 (Acyl carrier protein 4)	VIT_01s0026g00710	Cyclin delta-2
VIT_04s0023g02060	Gamma carbonic anhydrase-like 1 (gamma CAL1)	VIT_01s0244g00170	Cytokinin-repressed protein CR9	VIT_01s0026g00730	Unknown protein
VIT_04s0023g02110	Unknown protein	VIT_02s0012g00110	Chromatin remodeling 31	VIT_01s0026g00740	Nucleobase-ascorbate transporter 6 (NAT6)
VIT_04s0023g02130	1,4-beta-mannan endohydrolase	VIT_02s0012g00140	Novel plant snare 11	VIT_01s0026g00840	ARL1 (ARG1-like 1)
VIT_04s0023g02150	Phosphatidic acid phosphatase / PAP2	VIT_02s0012g00170	1,4-alpha-D-glucan maltohydrolase	VIT_01s0026g00850	Zinc finger protein 5
VIT_04s0023g02380	R protein MLA10	VIT_02s0012g00180	Serine protease	VIT_01s0026g00860	Sterile alpha motif (SAM) domain-containing
VIT_04s0023g02430	Basic leucine-zipper 11 GBF6	VIT_02s0012g00360	1-aminocyclopropane-1-carboxylate oxidase	VIT_01s0026g00880	Transducin protein
VIT_04s0023g02450	Papain cysteine proteinase	VIT_02s0012g00410	Naringenin,2-oxoglutarate 3-dioxygenase	VIT_01s0026g00900	Metalloendoproteinase 1 precursor
VIT_04s0023g02510	Glycosyl transferase family 1 protein	VIT_02s0012g00450	1-aminocyclopropane-1-carboxylate oxidase	VIT_01s0026g00910	Unknown
VIT_04s0023g02610	Epoxide hydrolase 2	VIT_02s0012g00550	Inositol polyphosphate 5-phosphatase II	VIT_01s0026g00940	ARR3 typeA
VIT_04s0023g02700	Thioredoxin H	VIT_02s0012g00570	Pseudo-response regulator 2 (APRR2) (TOC2)	VIT_01s0026g00950	formin 8
VIT_04s0023g02900	Ferulate-5-hydroxylase	VIT_02s0012g00580	Ankyrin protein kinase	VIT_01s0026g00960	Unknown protein
VIT_04s0023g03030	Zinc finger (B-box type)	VIT_02s0012g00730	Purine permease 10 PUP10	VIT_01s0026g00980	Glycosyl transferase family 8 protein
VIT_04s0023g03040	Lactoylglutathione lyase	VIT_02s0012g00760	Haloacid dehalogenase hydrolase	VIT_01s0026g01010	Histone deacetylase complex, SIN3 component
VIT_04s0023g03220	Myosin-related	VIT_02s0012g00880	AT-hook DNA-binding protein	VIT_01s0026g01020	Binding
VIT_04s0023g03230	Auxin-responsive SAUR9	VIT_02s0012g00890	Unknown protein	VIT_01s0026g01030	Zinc finger (C3HC4-type ring finger)
VIT_04s0023g03240	Transcription factor TFIIF	VIT_02s0012g00960	1-deoxy-D-xylulose-5-phosphate synthase	VIT_01s0026g01040	Unknown protein
VIT_04s0023g03540	Thaumatin SCUTL1	VIT_02s0012g01010	Leucine-rich repeat	VIT_01s0026g01050	Myb family
VIT_04s0023g03570	Oligopeptide transporter 7 ATOPT7	VIT_02s0012g01020	Zinc finger (C3HC4-type ring finger)	VIT_01s0026g01090	Unknown
VIT_04s0023g03680	Histidine kinase 1 (AHK1)	VIT_02s0012g01100	Protein phosphatase 2C POLTERGEIST-like 1	VIT_01s0026g01120	R protein L6
VIT_04s0023g03860	Rac-like GTP-binding protein ARAC1 precursor (GTPase protein ROP3)	VIT_02s0012g01120	Glycine cleavage system H protein, mitochondrial	VIT_01s0026g01140	ZCW32 (BIGPETAL, BIGPETALUB)
VIT_04s0043g00220	Amine oxidase	VIT_02s0012g01180	Unknown protein	VIT_01s0026g01240	Beta-1 3 galactosyltransferase 5
VIT_04s0043g00330	Unknown protein	VIT_02s0012g01220	Unknown protein	VIT_01s0026g01250	Unknown protein
VIT_04s0043g00840	Armadillo/beta-catenin repeat protein / U-box domain-containing protein	VIT_02s0012g01240	PHD finger transcription factor	VIT_01s0026g01290	Glycosyl transferase family 14 protein
VIT_04s0044g00020	Catalase [Vitis vinifera]	VIT_02s0012g01250	Carnitine/acylcarnitine carrier, Mitochondrial	VIT_01s0026g01300	Unknown protein
VIT_04s0044g00190	Mannitol dehydrogenase	VIT_02s0012g01270	Abscisic acid receptor PYL1 RCAR12	VIT_01s0026g01340	Glutathione S-transferase 29 GSTU18
VIT_04s0044g00310	Nodulin MtN21 family	VIT_02s0012g01390	Unknown	VIT_01s0026g01380	Glutathione S-transferase 29 GSTU18
VIT_04s0044g00640	S-receptor kinase	VIT_02s0012g01410	TRN2 (TORNADO 2)	VIT_01s0026g01430	Unknown protein
VIT_04s0044g00870	U-box domain containing protein	VIT_02s0012g01440	Zinc finger (C3HC4-type ring finger)	VIT_01s0026g01460	Thioredoxin H-type 2 (Trx-H-2)
VIT_04s0044g00990	PGSIP1 (Plant glycogenin-like starch initiation protein 1)	VIT_02s0012g01450	Basic helix-loop-helix BHLH071	VIT_01s0026g01550	Homeodomain leucine zipper protein HB-1
VIT_04s0044g01150	Aminotransferase, class V	VIT_02s0012g01570	Cinnamoyl-CoA reductase	VIT_01s0026g01570	Nitrate transporter 1:2
VIT_04s0044g01160	Aminotransferase, class V	VIT_02s0012g01660	ATPase PGP2 (P-glycoprotein 2)	VIT_01s0026g01630	Unknown protein
VIT_04s0044g01240	PRLI-interacting factor G	VIT_02s0012g01790	Pattern formation protein (EMB30) (GNOM)	VIT_01s0026g01710	Zinc knuckle
VIT_04s0044g01260	SEU3B protein	VIT_02s0012g01940	Myb KAN2 (KANADI 2)	VIT_01s0026g01730	WRKY DNA-binding protein 72
VIT_04s0044g01420	Polygalacturonase GH28	VIT_02s0012g01960	Transcription factor jumonji (jmj)	VIT_01s0026g01740	CBS
VIT_04s0044g01430	Unknown protein	VIT_02s0012g02030	Homeobox-7	VIT_01s0026g01780	Leucine-rich repeat transmembrane
VIT_04s0044g01560	Protein kinase	VIT_02s0012g02180	Abhydrolase domain-containing protein	VIT_01s0026g01790	Calmodulin binding protein
VIT_04s0044g01850	Auxin efflux carrier	VIT_02s0012g02190	Cellulose synthase CSLD2	VIT_01s0026g01890	UDP-galactose transporter 3
VIT_04s0044g01860	Auxin efflux carrier	VIT_02s0012g02220	Xyloglucan endotransglucosylase/hydrolase 30	VIT_01s0026g01930	Unknown protein
VIT_04s0044g01940	Diacylglycerol O-acyltransferase 1	VIT_02s0012g02300	DNAJ heat shock N-terminal domain-containing protein	VIT_01s0026g01950	Homeobox-leucine zipper protein HB13
VIT_04s0044g01970	Subtilisin protease precursor	VIT_02s0012g02540	Chlororespiratory reduction 4 (CRR4)	VIT_01s0026g01960	SUT2 (sucrose transporter 3)
VIT_04s0044g02010	Gibberellin 20 oxidase 2	VIT_02s0012g02810	CYP76C4	VIT_01s0026g02070	Peptidyl-prolyl cis-trans isomerase cyclophilin-type
VIT_04s0069g00750	AHK5 (Cytokinin independent 2)	VIT_02s0012g02820	Geraniol 10-hydroxylase	VIT_01s0026g02140	Regulator of chromosome condensation (RCC1)
VIT_04s0069g00780	Cellulose synthase CSLC05	VIT_02s0025g00140	Ring-H2 zinc finger protein RHA1b	VIT_01s0026g02170	Regulator of chromosome condensation (RCC1)
VIT_04s0069g00790	Cyclic nucleotide-regulated ion channel (CNGC14)	VIT_02s0025g00150	PRLI-interacting factor G	VIT_01s0026g02190	ABA-responsive protein (HVA22c)
VIT_04s0069g00860	Sarcosine oxidase	VIT_02s0025g00200	BEL1 (BELL 1)	VIT_01s0026g02200	TCP family transcription factor TCP15
VIT_04s0069g00920	WRKY DNA-binding protein 11	VIT_02s0025g00210	fringe protein	VIT_01s0026g02230	Cullin 3a
VIT_04s0069g01010	Harpin-induced protein	VIT_02s0025g00220	Chlororespiratory reduction 4 (CRR4)	VIT_01s0026g02280	Binding
VIT_04s0079g00160	Auxin response factor 8	VIT_02s0025g00280	Heat shock protein 90-1	VIT_01s0026g02340	Ankyrin protein kinase
VIT_04s0079g00200	Auxin response factor 8	VIT_02s0025g00330	Unknown protein	VIT_01s0026g02420	Unknown protein
VIT_04s0079g00230	Sucrose synthase	VIT_02s0025g00420	WRKY DNA-binding protein 27	VIT_01s0026g02470	Zinc finger (C3HC4-type ring finger)
VIT_04s0079g00260	Unknown protein	VIT_02s0025g00500	Unknown protein	VIT_01s0026g02480	CP12-2
VIT_04s0079g00280	NAC domain-containing protein 28	VIT_02s0025g00510	Respiratory burst oxidase protein F (RBOHF)	VIT_01s0026g02520	Ribonuclease T2
VIT_04s0079g00410	CIR1/RVE2 (circadian 1)	VIT_02s0025g00530	Unknown	VIT_01s0026g02550	MYR1 (MYB-related protein 1)
VIT_04s0079g00420	Alpha-expansin 13 precursor	VIT_02s0025g00700	Aluminum-activated malate transporter 9	VIT_01s0026g02580	Cycling DOF factor 2
VIT_04s0079g00610	Early nodulin ENOD18 protein	VIT_02s0025g00820	Cation/hydrogen exchanger (CHX18)	VIT_01s0026g02620	Expansin [Vitis labrusca x Vitis vinifera] EXPA15
VIT_04s0210g00050	Strictosidine synthase	VIT_02s0025g00830	F-box family protein	VIT_01s0026g02660	Negatively light-regulated protein
VIT_04s0210g00060	Mucin-like protein	VIT_02s0025g00840	Intracellular protein transport protein USO1	VIT_01s0026g02680	Oxygen evolving enhancer 3 (PsbQ)
VIT_04s0210g00110	AMP-dependent synthetase and ligase	VIT_02s0025g00970	ABC transporter C member 15	VIT_01s0026g02710	NAC domain-containing protein 29
VIT_04s0210g00140	AMP-dependent synthetase and ligase	VIT_02s0025g00990	Multidrug resistance-associated protein 14	VIT_01s0113g00420	Zinc finger (DHHC type)
VIT_04s0210g00170	Squamosa promoter-binding protein 12 (SPL12)	VIT_02s0025g01080	No hit	VIT_01s0113g00470	Unknown protein
VIT_05s0020g00010	Protein transporter	VIT_02s0025g01150	No hit	VIT_01s0127g00010	Carboxyl-terminal proteinase
VIT_05s0020g00080	Unknown	VIT_02s0025g01200	Leaf senescence protein	VIT_01s0127g00050	SOUL heme-binding
VIT_05s0020g00200	No hit	VIT_02s0025g01230	Amino acid permease	VIT_01s0127g00130	Cysteine-rich receptor-like protein kinase 3
VIT_05s0020g00210	No hit	VIT_02s0025g01240	UDP-glucuronosyl/UDP-glucosyltransferase	VIT_01s0127g00150	Menaquinone biosynthesis methyltransferase ubiE
VIT_05s0020g00640	Methyltransferase	VIT_02s0025g01330	Polygalacturonase GH28	VIT_01s0127g00160	Cysteine-rich receptor-like protein kinase 2
VIT_05s0020g00670	S-adenosylmethionine synthetase 1 (SAM1)	VIT_02s0025g01340	Abscisic acid receptor PYL8 RCAR3	VIT_01s0127g00230	NIK3 (NSP- interacting kinase 3)
VIT_05s0020g00730	Receptor-like protein kinase	VIT_02s0025g01360	Ethylene-responsive transcription factor related to APETALA2 4	VIT_01s0127g00320	CRS2-associated factor 2
VIT_05s0020g00780	Acidic 82 kDa protein	VIT_02s0025g01410	Acyl-CoA synthetase long-chain member 2	VIT_01s0127g00380	Pyrrolidone-carboxylate peptidase
VIT_05s0020g00830	CBL-interacting protein kinase 1 (CIPK1)	VIT_02s0025g01430	Zinc finger (C3HC4-type ring finger) family protein ATL1E	VIT_01s0127g00390	Pentatricopeptide (PPR) repeat
VIT_05s0020g01070	IAA31	VIT_02s0025g01470	Unknown protein	VIT_01s0127g00420	Naphthoate synthase
VIT_05s0020g01080	Unknown	VIT_02s0025g01500	Nucleoside diphosphate kinase 3, (NDK3)	VIT_01s0127g00470	Galactinol synthase
VIT_05s0020g01250	BTB/POZ domain-containing protein	VIT_02s0025g01560	UDP-glucose 4-epimerase GEPI48	VIT_01s0127g00520	Protein disulfide isomerase
VIT_05s0020g01400	SRC2/SRC2 (soybean gene regulated BY cold-2)	VIT_02s0025g01610	Phosphatidylinositol 4-kinase type-II	VIT_01s0127g00530	Protein disulfide isomerase
VIT_05s0020g01490	Rapid ALkalinization Factor RALFL33	VIT_02s0025g01670	Unknown protein	VIT_01s0127g00600	DC1 domain-containing protein
VIT_05s0020g01740	RanGAP1 interacting protein	VIT_02s0025g01710	Unknown	VIT_01s0127g00660	Pentatricopeptide (PPR) repeat-containing protein
VIT_05s0020g01830	UPF0497 family	VIT_02s0025g01750	Cellulose synthase CSLG3	VIT_01s0127g00700	Unknown protein
VIT_05s0020g01910	1,4-alpha-D-glucan maltohydrolase	VIT_02s0025g01780	Cellulose synthase CSLG3	VIT_01s0127g00740	Quinone oxidoreductase, chloroplast precursor
VIT_05s0020g01970	Vesicle-associated membrane protein 27 VAP27-2	VIT_02s0025g01790	Cellulose synthase CSLG3	VIT_01s0127g00910	AERO1 (arabidopsis endoplasmic reticulum oxidoreductins 1)
VIT_05s0020g01980	Acyl carrier protein, mitochondrial 3	VIT_02s0025g01960	No hit	VIT_01s0137g00040	No hit
VIT_05s0020g02130	1-deoxy-D-xylulose-5-phosphate synthase, chloroplast precursor	VIT_02s0025g02250	Dof zinc finger protein DOF4.6	VIT_01s0137g00110	No hit
VIT_05s0020g02160	Squamosa promoter-binding protein 7 (SPL7)	VIT_02s0025g02390	Oligopeptide transporter OPT7	VIT_01s0137g00190	CIP4 (COP1-interacting protein 4)
VIT_05s0020g02170	Sugar transporter ERD6-like 16	VIT_02s0025g02410	Plastocyanin domain-containing protein	VIT_01s0137g00240	Pectate lyase
VIT_05s0020g02340	Methionine sulfoxide reductase	VIT_02s0025g02500	Metal-nicotianamine transporter YSL1	VIT_01s0137g00260	No hit
VIT_05s0020g02500	Unknown protein	VIT_02s0025g02560	O-succinylhomoserine sulfhydrylase	VIT_01s0137g00290	Oxysterol binding protein
VIT_05s0020g02770	Unknown protein	VIT_02s0025g02620	BDG1 (BODYGUARD1) hydrolase	VIT_01s0137g00330	Cysteine proteinase
VIT_05s0020g02800	Carbohydrate kinase	VIT_02s0025g02640	Unknown protein	VIT_01s0137g00360	Transducin family protein / WD-40 repeat
VIT_05s0020g02810	Unknown protein	VIT_02s0025g02660	Transmembrane receptor	VIT_01s0137g00400	Unknown protein
VIT_05s0020g02860	Zinc finger (C3HC4-type ring finger)	VIT_02s0025g02750	PHD finger transcription factor	VIT_01s0137g00410	CYP86A2
VIT_05s0020g02890	GPI-anchored protein-like protein II	VIT_02s0025g02770	Glucan endo-1,3-beta-glucosidase 7 precursor	VIT_01s0137g00430	Cellulase
VIT_05s0020g02930	DNA-directed RNA polymerase III subunit C3	VIT_02s0025g02850	Subtilisin protease	VIT_01s0137g00460	RGLG2 (ring Domain LIGASE2)
VIT_05s0020g03090	Chloride channel protein (CLC-d)	VIT_02s0025g02920	Quercetin 3-O-methyltransferase 1	VIT_01s0137g00500	Unknown protein
VIT_05s0020g03130	Plastocyanin domain-containing protein	VIT_02s0025g03000	NGA1 (NGATHA1)	VIT_01s0137g00520	CYP71B35
VIT_05s0020g03150	Unknown protein	VIT_02s0025g03010	Copper chaperone (CCH)	VIT_01s0137g00650	Unknown protein
VIT_05s0020g03170	Lipoxygenase	VIT_02s0025g03140	Nodulin MtN21 family	VIT_01s0137g00740	Unknown protein
VIT_05s0020g03180	Photosystem I reaction center subunit II, chloroplast precursor	VIT_02s0025g03310	Arsenite transport protein (ArsB)	VIT_01s0137g00780	Unknown protein
VIT_05s0020g03190	Haloacid dehalogenase hydrolase	VIT_02s0025g03320	CYP86A2	VIT_01s0137g00790	No hit
VIT_05s0020g03200	Spermine synthase	VIT_02s0025g03330	H(+)-ATPase 4 AHA4	VIT_01s0137g00810	Acetylglucosaminyltransferase
VIT_05s0020g03240	S-receptor kinase	VIT_02s0025g03420	Unknown protein	VIT_01s0146g00020	Unknown protein
VIT_05s0020g03320	Copper amine oxidase	VIT_02s0025g03450	Enhancer of GLABRA3	VIT_01s0146g00060	Glucose-6-phosphate 1-dehydrogenase 2, chloroplast precursor
VIT_05s0020g03370	5-nucleotidase surE	VIT_02s0025g03500	Unknown protein	VIT_01s0146g00070	11-beta-hydroxysteroid dehydrogenase
VIT_05s0020g03380	WNK1 (with no lysine (K) 1)	VIT_02s0025g03540	Tubulin beta-6 chain	VIT_01s0146g00110	Peptidyl-prolyl cis-trans isomerase B (cyclophilin B)
VIT_05s0020g03970	Sulfate transporter 3.1 (AST12) (AtST1)	VIT_02s0025g03580	DNA-binding family protein	VIT_01s0146g00250	PBS1 (avrPphB susceptible 1)
VIT_05s0020g03980	Calmodulin-binding region IQD19	VIT_02s0025g03590	Phospholipid hydroperoxide glutathione peroxidase	VIT_01s0146g00280	NAC domain-containing protein 83
VIT_05s0020g04110	ELIP1 (early light-inducible protein)	VIT_02s0025g03630	Cu2+-exporting ATPase HMA5 (heavy metal ATPase 5)	VIT_01s0146g00310	Pyruvate dehydrogenase E1 component subunit beta
VIT_05s0020g04130	Perakine reductase aldo/keto reductase	VIT_02s0025g03700	ATP binding protein	VIT_01s0146g00380	LITAF-domain-containing protein
VIT_05s0020g04170	RecA/Rad51/DMC1	VIT_02s0025g03710	DTA2 (downstream target of AGL15 2)	VIT_01s0146g00400	Humj1
VIT_05s0020g04270	Ca2+-ATPase 13 ACA13, plasma membrane	VIT_02s0025g03720	DTA2 (downstream target of AGL15 2)	VIT_01s0146g00410	GEM-like protein 5
VIT_05s0020g04300	Ca2+-ATPase 13 ACA13, plasma membrane	VIT_02s0025g03730	Translation initiation factor eIF-2B alpha subunit	VIT_01s0146g00420	No hit
VIT_05s0020g04330	Ca2+-ATPase 13 ACA13, plasma membrane	VIT_02s0025g04060	Rab/Ypt GTPase Ara4-interacting protein	VIT_01s0146g00450	Transport inhibitor response 1 protein
VIT_05s0020g04380	Calcium-transporting ATPase 13 ACA13	VIT_02s0025g04120	Calmodulin binding protein	VIT_01s0146g00520	Sterile alpha motif (SAM) domain-containing
VIT_05s0020g04390	Ca2+-ATPase 13 ACA13, plasma membrane	VIT_02s0025g04130	Rhomboid ATRBL2	VIT_01s0150g00020	Receptor protein kinase
VIT_05s0020g04440	Unknown protein	VIT_02s0025g04210	UDP-glucose 4-epimerase	VIT_01s0150g00030	ARF GTPase activator SCARFACE
VIT_05s0020g04510	GDP-mannose 3,5-epimerase 1	VIT_02s0025g04320	Thaumatin	VIT_01s0150g00210	CYP51A
VIT_05s0020g04570	CBL-interacting protein kinase 7 (CIPK7)	VIT_02s0025g04330	Thaumatin VVTL1 [Vitis vinifera]	VIT_01s0150g00250	Peptide transporter PTR2-B
VIT_05s0020g04600	Metallothionein	VIT_02s0025g04340	Osmotin	VIT_01s0150g00270	Unknown protein
VIT_05s0020g04670	No hit	VIT_02s0025g04430	Sugar transporter 1	VIT_01s0150g00280	Unknown protein
VIT_05s0020g04680	Auxin-induced protein 22D	VIT_02s0025g04550	Glucose-methanol-choline (GMC) oxidoreductase	VIT_01s0150g00380	Unknown protein
VIT_05s0020g04730	Zinc finger (C3HC4-type ring finger)	VIT_02s0025g04570	Unknown protein	VIT_01s0150g00390	Minichromosome maintenance protein 2
VIT_05s0029g00240	Pentatricopeptide (PPR) repeat-containing	VIT_02s0025g04590	TCP family transcription factor TCP9	VIT_01s0150g00460	Xyloglucan endotransglucosylase/hydrolase precursor
VIT_05s0029g00330	Adenosylhomocysteinase (S-adenosyl-L-homocysteine hydrolase)	VIT_02s0025g04610	DTDP-D-glucose 4,6-dehydratase	VIT_01s0182g00050	ribulose-1,5 bisphosphate carboxylase oxygenase large subunit N-methyltransferase
VIT_05s0029g00500	DnaJ homolog, subfamily A, member 2	VIT_02s0025g04710	Unknown protein	VIT_01s0244g00010	Basic helix-loop-helix (bHLH) family
VIT_05s0029g00620	Permease nonimprinted in Prader-Willi/Angelman	VIT_02s0025g04720	Leucoanthocyanidin dioxgenase	VIT_01s0244g00030	ACP4 (Acyl carrier protein 4)
VIT_05s0029g00740	Unknown protein	VIT_02s0025g04730	Glyoxylate reductase	VIT_01s0244g00060	C-Terminal Domain Phosphatase-like 3
VIT_05s0029g00830	Unknown protein	VIT_02s0025g04880	Geraniol 10-hydroxylase	VIT_01s0244g00110	Unknown protein
VIT_05s0029g01000	HcrVf3 protein	VIT_02s0025g04890	CYP76B1	VIT_01s0244g00130	Inducer of CBF expression 1 ICE1
VIT_05s0029g01480	Receptor kinase TRKe	VIT_02s0025g05060	Microtubule motor PAK (phosphatidic acid kinase) KHC	VIT_01s0244g00140	Aspartate kinase
VIT_05s0049g00060	Oxidative-stress responsive 1	VIT_02s0025g05120	ACT domain-containing protein (ACR8)	VIT_01s0244g00170	Cytokinin-repressed protein CR9
VIT_05s0049g00100	DNA-binding protein	VIT_02s0033g00270	Pinoresinol-lariciresinol reductase	VIT_02s0012g00090	Phosphatidylinositol-4-phosphate 5-kinase
VIT_05s0049g00140	Unknown protein	VIT_02s0033g00380	Myb VvMYBA1	VIT_02s0012g00110	Chromatin remodeling 31
VIT_05s0049g00330	E8 protein	VIT_02s0033g00390	Myb domain protein 113	VIT_02s0012g00160	Unknown
VIT_05s0049g00550	No hit	VIT_02s0033g00410	Myb VvMYBA1	VIT_02s0012g00170	1,4-alpha-D-glucan maltohydrolase
VIT_05s0049g00750	No hit	VIT_02s0033g00450	Myb VvMYBA3 [Vitis vinifera]	VIT_02s0012g00180	Serine protease
VIT_05s0049g00960	Cryptochrome 2	VIT_02s0033g00700	Nitrilase	VIT_02s0012g00190	Unknown protein
VIT_05s0049g00970	No hit	VIT_02s0033g00800	Nitrilase 4 (NIT4)	VIT_02s0012g00360	1-aminocyclopropane-1-carboxylate oxidase
VIT_05s0049g00980	Cofilin	VIT_02s0033g00870	Nitrilase 4B	VIT_02s0012g00450	1-aminocyclopropane-1-carboxylate oxidase
VIT_05s0049g01130	Aldo/keto reductase	VIT_02s0033g01050	Anthraniloyal-CoA: methanol anthraniloyal transferase	VIT_02s0012g00460	Glycine-rich protein
VIT_05s0049g01410	Phosphate transporter 1	VIT_02s0033g01120	Dehydration-responsive protein	VIT_02s0012g00470	Unknown
VIT_05s0049g01500	DAG protein, chloroplast precursor	VIT_02s0033g01310	Amino acid permease	VIT_02s0012g00500	Invertase/pectin methylesterase inhibitor
VIT_05s0049g01550	Peptide transporter protein 3	VIT_02s0033g01340	Unknown protein	VIT_02s0012g00570	Pseudo-response regulator 2 (APRR2) (TOC2)
VIT_05s0049g01590	Small nuclear ribonucleoprotein D3	VIT_02s0033g01370	Sodium:solute symporter family protein	VIT_02s0012g00580	Ankyrin protein kinase
VIT_05s0049g01780	Caleosin	VIT_02s0033g01380	Alternative oxidase 1D	VIT_02s0012g00590	Unknown protein
VIT_05s0049g01830	CCT motif constans-like	VIT_02s0033g01390	No hit	VIT_02s0012g00630	Myb family
VIT_05s0049g01860	Receptor-like protein kinase	VIT_02s0033g01410	Alpha-glucosidase 2	VIT_02s0012g00880	AT-hook DNA-binding protein
VIT_05s0049g01950	Tetratricopeptide helical	VIT_02s0087g00260	RPD1 (root primordium defective 1)	VIT_02s0012g00890	Unknown protein
VIT_05s0049g01970	IAA13	VIT_02s0087g00330	Glycosyl transferase family 1 protein	VIT_02s0012g00980	ferredoxin-6, chloroplast precursor
VIT_05s0049g02310	Biopterin transport-related protein BT1	VIT_02s0087g00340	NFD4 (nuclear fusion defective 4)	VIT_02s0012g00990	LOL1 (LSD ONE like 1)
VIT_05s0051g00420	Glycosyltransferase family 14 Beta-1-3-galactosyl-O-glycosyl-glycoprotein	VIT_02s0087g00370	Anthranilate N-hydroxycinnamoyl/benzoyltransferase	VIT_02s0012g01010	Leucine-rich repeat
VIT_05s0051g00590	Pectate lyase	VIT_02s0087g00380	No hit	VIT_02s0012g01140	Protein kinase
VIT_05s0051g00680	Unknown protein	VIT_02s0087g00400	Pectinacetylesterase	VIT_02s0012g01210	Acetylornithine deacetylase
VIT_05s0062g00140	PRD1	VIT_02s0087g00580	Nitrate transporter	VIT_02s0012g01220	Unknown protein
VIT_05s0062g00250	Xyloglucan endotransglucosylase/hydrolase 15	VIT_02s0087g00610	Unknown protein	VIT_02s0012g01240	PHD finger transcription factor
VIT_05s0062g00270	UDP-glucose:flavonoid 7-O-glucosyltransferase	VIT_02s0087g00630	Alcohol oxidase	VIT_02s0012g01250	Carnitine/acylcarnitine carrier, Mitochondrial
VIT_05s0062g00480	Xyloglucan endo-transglycosylase, C-terminal	VIT_02s0087g00640	Unknown	VIT_02s0012g01270	Abscisic acid receptor PYL1 RCAR12
VIT_05s0062g00610	Xyloglucan endotransglucosylase/hydrolase 23	VIT_02s0087g00710	ABA 8'-hydroxylase CYP707A1	VIT_02s0012g01340	Ubiquitin-specific protease 20
VIT_05s0062g00720	UDP-glucoronosyl/UDP-glucosyl transferase UGT75C1	VIT_02s0087g00720	Receptor protein kinase	VIT_02s0012g01380	No hit
VIT_05s0062g00990	Aldo/keto reductase AKR	VIT_02s0087g00780	No hit	VIT_02s0012g01410	TRN2 (TORNADO 2)
VIT_05s0062g01000	Aldo/keto reductase	VIT_02s0087g00910	9-cis-epoxycarotenoid dioxygenase	VIT_02s0012g01420	Pigment defective 322
VIT_05s0062g01010	Aldo/keto reductase AKR	VIT_02s0087g00930	9-cis-epoxycarotenoid dioxygenase	VIT_02s0012g01440	Zinc finger (C3HC4-type ring finger)
VIT_05s0062g01110	Sodium symporter	VIT_02s0087g01020	CRK10 (cysteine-rich RLK10)	VIT_02s0012g01570	Cinnamoyl-CoA reductase
VIT_05s0062g01120	PIN1	VIT_02s0109g00080	Phosphoribulokinase	VIT_02s0012g01640	Inositol 1,3,4-trisphosphate 5/6-kinase.
VIT_05s0062g01190	Pirin	VIT_02s0109g00310	flavonoid 3-monooxygenase	VIT_02s0012g01660	ATPase PGP2 (P-glycoprotein 2)
VIT_05s0062g01320	Chitinase	VIT_02s0154g00010	Auxin-responsive SAUR11	VIT_02s0012g01680	Trehalose phosphatase 5
VIT_05s0062g01360	Unknown protein	VIT_02s0154g00040	Thylakoid lumenal protein	VIT_02s0012g01790	Pattern formation protein (EMB30) (GNOM)
VIT_05s0077g00030	Ammonium transporter 1, member 1 (AMT1.1)	VIT_02s0154g00080	Multi-copper oxidase (SKU5)	VIT_02s0012g01830	Heat shock cognate 70 kDa protein 3 (HSC70-3) (HSP70-3)
VIT_05s0077g00410	Pop3 peptide	VIT_02s0154g00090	Vacuolar invertase 2, GIN2	VIT_02s0012g01840	Phosphatidylinositol glycan, class X
VIT_05s0077g00450	Ribosomal protein S1 30S	VIT_02s0154g00110	Trehalose-6-phosphate phosphatase (AtTPPA)	VIT_02s0012g01870	No hit
VIT_05s0077g00520	Gibberellin 2-oxidase	VIT_02s0154g00200	Unknown protein	VIT_02s0012g01880	Unknown protein
VIT_05s0077g00630	No hit	VIT_02s0154g00300	Small nuclear ribonucleoprotein Sm D3	VIT_02s0012g01940	Myb KAN2 (KANADI 2)
VIT_05s0077g00690	Galactokinase (GAL1)	VIT_02s0154g00500	VAP27-1 (VAMP/synaptobrevin-associated protein 27-1)	VIT_02s0012g01960	Transcription factor jumonji (jmj)
VIT_05s0077g01010	HCF107 (high chlorophyll fluorescent 107)	VIT_02s0234g00110	Oleosin OLE-4	VIT_02s0012g02070	Dolichol phosphate-mannose biosynthesis regulatory protein
VIT_05s0077g01060	Betaine-aldehyde dehydrogenase	VIT_02s0236g00100	Unknown	VIT_02s0012g02180	Abhydrolase domain-containing protein
VIT_05s0077g01070	Universal stress protein (USP) family protein	VIT_02s0241g00040	Cyclobutane pyrimidine dimer photolyase	VIT_02s0012g02190	Cellulose synthase CSLD2
VIT_05s0077g01090	RKF2 (receptor-like serine/threonine kinase 2)	VIT_02s0241g00060	Unknown protein	VIT_02s0012g02240	Unknown protein
VIT_05s0077g01200	Unknown protein	VIT_02s0241g00120	Receptor protein kinase	VIT_02s0012g02290	DNAJ heat shock N-terminal domain-containing protein
VIT_05s0077g01260	Acyl-activating enzyme 7	VIT_03s0017g00270	Carbonic anhydrase, chloroplast precursor	VIT_02s0012g02300	DNAJ heat shock N-terminal domain-containing protein
VIT_05s0077g01270	Acyl-activating enzyme 7	VIT_03s0017g00420	Magnesium-dependent phosphatase-1 family protein	VIT_02s0012g02670	Unknown protein
VIT_05s0077g01300	Aldo-keto reductase	VIT_03s0017g00540	Subtilase	VIT_02s0012g02790	Secretory carrier membrane protein (SCAMP4)
VIT_05s0077g01670	Major cherry allergen Pru av 1.0202	VIT_03s0017g00670	Zinc finger (C3HC4-type ring finger)	VIT_02s0012g02810	CYP76C4
VIT_05s0077g01820	Protein phosphatase 2C	VIT_03s0017g00710	flavonol synthase	VIT_02s0025g00030	Zinc finger (C3HC4-type ring finger)
VIT_05s0077g01850	Glycine-rich protein	VIT_03s0017g00870	Transferase family	VIT_02s0025g00080	Unknown protein
VIT_05s0077g02070	Ribosomal protein L18 (RPL18B) 60S	VIT_03s0017g00920	R protein PRF disease resistance protein	VIT_02s0025g00110	DNA excision repair protein ERCC-3
VIT_05s0094g00300	Chitinase class IV	VIT_03s0017g00980	UDP-arabinose 4-epimerase 3	VIT_02s0025g00150	PRLI-interacting factor G
VIT_05s0094g00330	Chitinase, class IV [Vitis vinifera]	VIT_03s0017g01040	Cis-zeatin O-beta-D-glucosyltransferase	VIT_02s0025g00160	Unknown
VIT_05s0094g00340	Chitinase class IV	VIT_03s0017g01210	Phosphate-induced protein 1	VIT_02s0025g00170	No hit
VIT_05s0094g00350	Chitinase class IV	VIT_03s0017g01280	ABC transporter G member 7	VIT_02s0025g00200	BEL1 (BELL 1)
VIT_05s0094g00470	Zinc finger (C3HC4-type ring finger)	VIT_03s0017g01290	ABC transporter G member 7	VIT_02s0025g00210	fringe protein
VIT_05s0094g00770	Short-chain dehydrogenase/reductase (SDR)	VIT_03s0017g01400	Adhesive/proline-rich protein	VIT_02s0025g00220	Chlororespiratory reduction 4 (CRR4)
VIT_05s0094g01160	Allyl alcohol dehydrogenase	VIT_03s0017g01550	CRK10 (cysteine-rich RLK10)	VIT_02s0025g00230	Unknown
VIT_05s0094g01210	Amine oxidase	VIT_03s0017g01660	Scarecrow transcription factor 23 (SCL23)	VIT_02s0025g00260	Polygalacturonase GH28
VIT_05s0094g01250	Allyl alcohol dehydrogenase	VIT_03s0017g01690	CIP1 (COP1-interacting protein 4)	VIT_02s0025g00280	Heat shock protein 90-1
VIT_05s0094g01260	Allyl alcohol dehydrogenase	VIT_03s0017g01710	No hit	VIT_02s0025g00290	Pentatricopeptide (PPR) repeat-containing protein
VIT_05s0094g01520	Late embryogenesis abundant protein	VIT_03s0017g01760	Gamma-aminobutyrate transaminase subunit isozyme 1	VIT_02s0025g00360	1-aminocyclopropane-1-carboxylate synthase
VIT_05s0094g01590	Kelch repeat-containing F-box protein	VIT_03s0017g01940	Unknown	VIT_02s0025g00370	2-C-methyl-D-erythritol 2,4-cyclodiphosphate synthase, chloroplast
VIT_05s0102g00080	U1 small nuclear ribonucleoprotein 70 kDa,	VIT_03s0017g01990	UDP-glucose glucosyltransferase	VIT_02s0025g00390	Unknown protein
VIT_05s0102g00090	Biotin synthase (BioB) (BIO2)	VIT_03s0017g02110	Anthocyanidin 3-O-glucosyltransferase	VIT_02s0025g00400	D111/G-patch domain-containing protein
VIT_05s0102g00330	On-specific serine/threonine protein kinase	VIT_03s0017g02280	Myb family	VIT_02s0025g00420	WRKY DNA-binding protein 27
VIT_05s0102g00360	On-specific serine/threonine protein kinase	VIT_03s0038g00010	ATP-dependent RNA helicase DDX23/PRP28	VIT_02s0025g00500	Unknown protein
VIT_05s0102g00450	MSS3 (multicopy suppressors of snf4 deficiency in yeast 3)	VIT_03s0038g00020	Vacuolar protein sorting 45	VIT_02s0025g00510	Respiratory burst oxidase protein F (RBOHF)
VIT_05s0102g00460	RPD1 (root primordium defective 1)	VIT_03s0038g00270	Root phototropism protein 3 (Non-phototropic hypocotyl protein 3)	VIT_02s0025g00650	AAA-type ATPase
VIT_05s0102g00590	No hit	VIT_03s0038g00340	Salt tolerance homolog2	VIT_02s0025g00680	Tiny root hair 1
VIT_05s0102g00620	No hit	VIT_03s0038g00350	Kinesin protein (MKRP2)	VIT_02s0025g00700	Aluminum-activated malate transporter 9
VIT_05s0102g00660	No hit	VIT_03s0038g00380	Xylulose kinase	VIT_02s0025g00810	Cation/hydrogen exchanger (CHX18)
VIT_05s0102g01080	Disease resistance protein (CC-NBS-LRR class)	VIT_03s0038g00430	Enhanced disease susceptibility 5 EDS5	VIT_02s0025g00820	Cation/hydrogen exchanger (CHX18)
VIT_05s0102g01090	Unknown	VIT_03s0038g00440	Unknown protein	VIT_02s0025g00830	F-box family protein
VIT_05s0102g01170	Sterol-4-alpha-carboxylate 3-dehydrogenase, decarboxylating	VIT_03s0038g00450	Squalene synthase	VIT_02s0025g00840	Intracellular protein transport protein USO1
VIT_05s0124g00280	Anthocyanin membrane protein 1	VIT_03s0038g00470	Subtilase family protein	VIT_02s0025g00940	No hit
VIT_05s0124g00520	No hit	VIT_03s0038g00490	GATA transcription factor 12	VIT_02s0025g00950	Multidrug resistance-associated protein 14
VIT_05s0165g00270	Ankyrin repeat protein family	VIT_03s0038g00670	fructose-bisphosphate aldolase, chloroplast precursor	VIT_02s0025g00980	ABC transporter C member 15
VIT_06s0004g00070	Alpha-expansin 10 precursor	VIT_03s0038g00940	Auxin-responsive	VIT_02s0025g01020	BZip transcription factor G- box binding factor 3
VIT_06s0004g00130	Pyruvate kinase	VIT_03s0038g01320	Crp1 protein	VIT_02s0025g01050	Ubiquitin-conjugating enzyme E2 D/E
VIT_06s0004g00260	Shoot1 protein	VIT_03s0038g01350	Glutamine amidotransferase class-I	VIT_02s0025g01080	No hit
VIT_06s0004g00370	Hcr2-p4.1	VIT_03s0038g01380	Calcium-binding EF hand	VIT_02s0025g01100	Protein kinase
VIT_06s0004g00410	Carboxyl-terminal peptidase	VIT_03s0038g01410	Aquaporin PIP PIP1A	VIT_02s0025g01140	No hit
VIT_06s0004g00590	Lysine decarboxylase	VIT_03s0038g01510	Unknown protein	VIT_02s0025g01150	No hit
VIT_06s0004g00620	Accelerated cell death 1 ACD1	VIT_03s0038g01600	ABA-responsive protein (HVA22a)	VIT_02s0025g01170	COP1-interactive protein 1 / CIP1
VIT_06s0004g00940	Carbamoyl-phosphate synthase, large subunit	VIT_03s0038g01760	Disease resistance protein (CC-NBS class)	VIT_02s0025g01190	Extra-large G-protein (XLG1)
VIT_06s0004g00960	Unknown	VIT_03s0038g01830	Proline-rich protein 4	VIT_02s0025g01200	Leaf senescence protein
VIT_06s0004g01050	Calcineurin phosphoesterase	VIT_03s0038g01930	Peptidyl-prolyl cis-trans isomerase ROC5 (rotamase CYP 5)	VIT_02s0025g01230	Amino acid permease
VIT_06s0004g01140	GRIK1 (geminivirus rep interacting kinase 1)	VIT_03s0038g01950	Glycine-rich protein	VIT_02s0025g01260	NADPH HC toxin reductase
VIT_06s0004g01160	10-formyltetrahydrofolate synthetase	VIT_03s0038g02090	Phospholipase C.	VIT_02s0025g01270	Unknown protein
VIT_06s0004g01180	Peroxidase	VIT_03s0038g02130	Cold shock protein-1	VIT_02s0025g01330	Polygalacturonase GH28
VIT_06s0004g01250	Omega-6 fatty acid desaturase, endoplasmic reticulum (FAD2)	VIT_03s0038g02140	Auxin transporter protein 2	VIT_02s0025g01350	Primase polypeptide 1
VIT_06s0004g01410	S-receptor kinase	VIT_03s0038g02170	Thaumatin	VIT_02s0025g01370	Unknown protein
VIT_06s0004g01510	Lipoxygenase (LOX2)	VIT_03s0038g02240	Unknown protein	VIT_02s0025g01380	Endo-1,4-beta-glucanase
VIT_06s0004g01640	UDP-glucoronosyl and UDP-glucosyl transferase	VIT_03s0038g02340	HECT ubiquitin-protein ligase 3 (KAKTUS protein)	VIT_02s0025g01420	Preprotein translocase YidC subunit
VIT_06s0004g01750	Polygalacturonase inhibitor protein	VIT_03s0038g02350	No hit	VIT_02s0025g01430	Zinc finger (C3HC4-type ring finger) family protein ATL1E
VIT_06s0004g01830	NIMA-related protein kinase	VIT_03s0038g02440	Heavy-metal-associated domain-containing protein	VIT_02s0025g01450	Unknown protein
VIT_06s0004g01840	Cytochrome c-type biogenesis protein	VIT_03s0038g02450	Constans interacting protein 4	VIT_02s0025g01520	Unknown protein
VIT_06s0004g01910	ADP,ATP carrier protein	VIT_03s0038g02500	SKP1	VIT_02s0025g01560	UDP-glucose 4-epimerase GEPI48
VIT_06s0004g02140	MATE efflux family protein	VIT_03s0038g02510	Glyoxylate reductase	VIT_02s0025g01580	UDP-glucose 4-epimerase GEPI48
VIT_06s0004g02380	Cinnamyl alcohol dehydrogenase	VIT_03s0038g02520	Aquaporin PIP3	VIT_02s0025g01610	Phosphatidylinositol 4-kinase type-II
VIT_06s0004g02390	Triacylglycerol lipase	VIT_03s0038g02650	Protein phosphatase 2C FSPP2C2	VIT_02s0025g01630	SOS3 (salt overly sensitive 3)
VIT_06s0004g02550	Kiwellin Ripening-related protein grip22	VIT_03s0038g02680	Zeta-carotene desaturase	VIT_02s0025g01640	Calcineurin B 4-1
VIT_06s0004g02560	Kiwellin Ripening-related protein grip22	VIT_03s0038g02800	Cyclin B2;4	VIT_02s0025g01670	Unknown protein
VIT_06s0004g02570	Kiwellin Ripening-related protein grip22	VIT_03s0038g02860	Amino acid permease	VIT_02s0025g01700	RNA polymerase II transcriptional coactivator KELP
VIT_06s0004g02670	Cyclic nucleotide-gated ion channel 15	VIT_03s0038g02910	F-box family protein	VIT_02s0025g01710	Unknown
VIT_06s0004g02680	Lysine decarboxylase	VIT_03s0038g02920	S-adenosyl-methionine-sterol-C-methyltransferase	VIT_02s0025g01750	Cellulose synthase CSLG3
VIT_06s0004g02800	Homeodomain-leucine zipper protein Revoluta (REV)	VIT_03s0038g02980	Mechanosensitive ion channel	VIT_02s0025g01780	Cellulose synthase CSLG3
VIT_06s0004g02850	Aquaporin PIP2B	VIT_03s0038g03130	Flavin containing monooxygenase 3	VIT_02s0025g01790	Cellulose synthase CSLG3
VIT_06s0004g03020	Beta-galactosidase	VIT_03s0038g03220	Chitin elicitor-binding CEBIP LysM domain-containing	VIT_02s0025g02090	Kinesin light chain
VIT_06s0004g03370	Unknown protein	VIT_03s0038g03230	1-acyl-sn-glycerol-3-phosphate acyltransferase zeta precursor	VIT_02s0025g02170	Trehalase precursor
VIT_06s0004g03590	TOE1 (target of eat1 1) related to apetala2 7	VIT_03s0038g03250	Vestitone reductase	VIT_02s0025g02200	Methyltransferase type 11
VIT_06s0004g03620	MAPK MPK13	VIT_03s0038g03400	Endochitinase 1, basic	VIT_02s0025g02370	Yippee
VIT_06s0004g03730	DNA-directed RNA polymerase III subunit C1	VIT_03s0038g03430	Beta-expansin (EXPL2)	VIT_02s0025g02400	N6-adenosine-methyltransferase MT-A70
VIT_06s0004g03740	DNA-directed RNA polymerase III subunit C1	VIT_03s0038g03450	Auxin-induced SAUR	VIT_02s0025g02500	Metal-nicotianamine transporter YSL1
VIT_06s0004g03980	Ankyrin	VIT_03s0038g03530	LYS/HIS transporter 7	VIT_02s0025g02540	Unknown protein
VIT_06s0004g04060	Legumin	VIT_03s0038g03660	Armadillo/beta-catenin repeat protein / U-box domain-containing	VIT_02s0025g02580	RNA polymerase II mediator complex
VIT_06s0004g04080	GTP cyclohydrolase II; 3 4-dihydroxy-2-butanone-4-phoshate synthase	VIT_03s0038g03690	Unknown protein	VIT_02s0025g02590	Homeobox-leucine zipper protein ATHB-12
VIT_06s0004g04130	Protein tyrosine phosphatase protein (PAS2)	VIT_03s0038g03800	Protein kinase APK1B	VIT_02s0025g02600	Glyoxal oxidase
VIT_06s0004g04320	Alcohol dehydrogenase 3	VIT_03s0038g03850	PGPS/NH21	VIT_02s0025g02620	BDG1 (BODYGUARD1) hydrolase
VIT_06s0004g04350	Unknown protein	VIT_03s0038g03860	Phosphate-induced protein 1	VIT_02s0025g02750	PHD finger transcription factor
VIT_06s0004g04380	Unknown protein	VIT_03s0038g03910	ANTR2 (anion transporter 2)	VIT_02s0025g02760	Ubiquitin thiolesterase 4
VIT_06s0004g04390	UDP-glucuronic acid decarboxylase 1	VIT_03s0038g03920	Glutamate receptor 2 GLUR2	VIT_02s0025g02770	Glucan endo-1,3-beta-glucosidase 7 precursor
VIT_06s0004g04440	Osmotin	VIT_03s0038g03940	Tonoplast monosaccharide transporter2	VIT_02s0025g02780	Ribosomal protein P1 acidic 60S
VIT_06s0004g04470	Heat shock protein 70	VIT_03s0038g03950	Phosphate carrier protein	VIT_02s0025g02790	Starch synthase
VIT_06s0004g04520	OBP3 (OBF-binding protein 3)	VIT_03s0038g03970	Unknown protein	VIT_02s0025g02880	Subtilase
VIT_06s0004g04550	Ankyrin repeat	VIT_03s0038g03980	Unknown protein	VIT_02s0025g02900	Zinc transporter MTPA2
VIT_06s0004g04590	Epsin N-terminal homology (ENTH) domain-containing	VIT_03s0038g04110	AT-hook DNA-binding protein	VIT_02s0025g03010	Copper chaperone (CCH)
VIT_06s0004g04700	Outer envelope protein 16	VIT_03s0038g04120	Cellulose synthase CSLD4	VIT_02s0025g03140	Nodulin MtN21 family
VIT_06s0004g04850	XH/XS domain-containing protein	VIT_03s0038g04130	DEAD box RNA helicase	VIT_02s0025g03190	2-oxoglutarate-dependent dioxygenase
VIT_06s0004g04950	Scarecrow-like transcription factor 14 SCL14	VIT_03s0038g04160	DC1 domain-containing protein	VIT_02s0025g03230	Fringe protein
VIT_06s0004g05080	Zinc finger (C3HC4-type ring finger)	VIT_03s0038g04210	Phototropin-2	VIT_02s0025g03240	Protein kinase
VIT_06s0004g05320	Tropinone reductase	VIT_03s0038g04510	Chaperone BCS1 mitochondrial	VIT_02s0025g03250	Protein kinase
VIT_06s0004g05330	Tropinone reductase	VIT_03s0038g04580	SNF1-Related protein kinase regulatory subunit gamma 1	VIT_02s0025g03320	CYP86A2
VIT_06s0004g05340	Tropinone reductase	VIT_03s0038g04610	FtsJ-like methyltransferase family	VIT_02s0025g03370	YDA (YODA)
VIT_06s0004g05380	Tropinone reductase	VIT_03s0038g04700	Isoflavone reductase	VIT_02s0025g03390	Aquaporin TMP-C
VIT_06s0004g05400	Tropinone reductase	VIT_03s0038g04710	Isoflavone reductase	VIT_02s0025g03400	Growth-on protein GRO10
VIT_06s0004g05430	Tropinone reductase	VIT_03s0038g04760	Basic helix-loop-helix (bHLH) family	VIT_02s0025g03500	Unknown protein
VIT_06s0004g05540	Metal tolerance protein B MTPB1	VIT_03s0063g00010	LRX2 (leucine-rich repeat/extensin 2)	VIT_02s0025g03530	Gamma-glutamylcysteine synthetase
VIT_06s0004g05650	Unknown protein	VIT_03s0063g00030	Unknown protein	VIT_02s0025g03540	Tubulin beta-6 chain
VIT_06s0004g05740	IMP dehydrogenase/GMP reductase	VIT_03s0063g00050	UDP-glucuronosyl/UDP-glucosyltransferase	VIT_02s0025g03550	Protein kinase
VIT_06s0004g05800	Phosphatidic acid phosphatase / PAP2	VIT_03s0063g00120	Wax synthase	VIT_02s0025g03570	DNA binding / hydrolase, acting on ester bonds
VIT_06s0004g05960	Unknown protein	VIT_03s0063g00170	Basic helix-loop-helix (bHLH) family	VIT_02s0025g03580	DNA-binding family protein
VIT_06s0004g06020	Alpha-glucan phosphorylase, H isozyme	VIT_03s0063g00200	Histidinol-phosphatase	VIT_02s0025g03630	Cu2+-exporting ATPase HMA5 (heavy metal ATPase 5)
VIT_06s0004g06060	Unknown protein	VIT_03s0063g00350	Unknown	VIT_02s0025g03680	Tubulin beta-8 chain
VIT_06s0004g06140	Ribosomal protein L4	VIT_03s0063g00590	No hit	VIT_02s0025g03690	RNA-binding protein NOB1
VIT_06s0004g06170	Thylakoid soluble phosphoprotein	VIT_03s0063g00600	Autophagy-related protein 2	VIT_02s0025g03700	ATP binding protein
VIT_06s0004g06220	Na+/Pi transporter	VIT_03s0063g00640	Transcriptional factor B3	VIT_02s0025g03710	DTA2 (downstream target of AGL15 2)
VIT_06s0004g06290	Binding	VIT_03s0063g00670	Cyclin-dependent kinase inhibitor ICK5	VIT_02s0025g03720	DTA2 (downstream target of AGL15 2)
VIT_06s0004g06370	UDP-glucose: anthocyanidin 5,3-O-glucosyltransferase	VIT_03s0063g00700	CXE carboxylesterase	VIT_02s0025g03730	Translation initiation factor eIF-2B alpha subunit
VIT_06s0004g06520	Ammonium transporter 1, member 1 (AMT1.1)	VIT_03s0063g00710	Carboxyesterase 12; CXE12	VIT_02s0025g03760	Myosin-related
VIT_06s0004g06540	Undecaprenyl pyrophosphate synthetase	VIT_03s0063g00720	CXE carboxylesterase CXE10	VIT_02s0025g03780	Remorin
VIT_06s0004g06610	Peptidyl-prolyl cis-trans isomerase ROC7 (rotamase CYP 7)	VIT_03s0063g00730	CXE carboxylesterase CXE10	VIT_02s0025g03960	TET10 (tetraspanin10)
VIT_06s0004g06650	1-phosphatidylinositol-4,5-bisphosphate phosphodiesterase	VIT_03s0063g00750	Carboxylesterase CXE	VIT_02s0025g04020	S-N-methylcoclaurine 3'-hydroxylase
VIT_06s0004g06670	Phosphoinositide-specific phospholipase C	VIT_03s0063g00770	Carboxyesterase 12; CXE12	VIT_02s0025g04050	Rab/Ypt GTPase Ara4-interacting protein
VIT_06s0004g06720	Microsomal omega-3 fatty acid desaturase	VIT_03s0063g00810	Carboxyesterase 12; CXE12	VIT_02s0025g04060	Rab/Ypt GTPase Ara4-interacting protein
VIT_06s0004g06840	Protein phosphatase 2C	VIT_03s0063g00820	Carboxyesterase 12; CXE12	VIT_02s0025g04120	Calmodulin binding protein
VIT_06s0004g07020	Ethylene overproducer 1 (ETO1)	VIT_03s0063g00860	Serine carboxypeptidase	VIT_02s0025g04130	Rhomboid ATRBL2
VIT_06s0004g07090	Unknown protein	VIT_03s0063g00880	Calmodulin-binding protein	VIT_02s0025g04180	Unknown protein
VIT_06s0004g07130	Cinnamoyl-CoA reductase	VIT_03s0063g01150	Nodulin 1A, Senescence-associated	VIT_02s0025g04210	UDP-glucose 4-epimerase
VIT_06s0004g07160	Ferritin	VIT_03s0063g01250	Nodulin 1A, Senescence-associated	VIT_02s0025g04330	Thaumatin VVTL1 [Vitis vinifera]
VIT_06s0004g07230	Indole-3-acetate beta-glucosyltransferase	VIT_03s0063g01290	Gibberellin 20 oxidase 2	VIT_02s0025g04340	Osmotin
VIT_06s0004g07240	UDP-glucoronosyl and UDP-glucosyl transferase	VIT_03s0063g01310	Oxidoreductase, 2OG-Fe(II) oxygenase family	VIT_02s0025g04350	C2 domain protein
VIT_06s0004g07490	Unknown protein	VIT_03s0063g01340	Gibberellin 20 oxidase 2	VIT_02s0025g04380	ATPP2-A13
VIT_06s0004g07550	Wound-induced protein WI12	VIT_03s0063g01380	Unknown protein	VIT_02s0025g04390	SEU1 protein
VIT_06s0004g07770	Peroxidase	VIT_03s0063g01410	Expp1 protein precursor	VIT_02s0025g04470	No hit
VIT_06s0004g07790	Lateral organ boundaries Domain 15	VIT_03s0063g01480	CYP82C4	VIT_02s0025g04520	Calcium-dependent protein kinase 1 CDPK protein kinase
VIT_06s0004g07850	Unknown protein	VIT_03s0063g01690	flavonoid 3-monooxygenase	VIT_02s0025g04550	Glucose-methanol-choline (GMC) oxidoreductase
VIT_06s0004g07910	Ovate family protein 3 OFP3	VIT_03s0063g01760	No hit	VIT_02s0025g04570	Unknown protein
VIT_06s0004g07970	Alpha-expansin 10 precursor	VIT_03s0063g01770	No hit	VIT_02s0025g04590	TCP family transcription factor TCP9
VIT_06s0004g08080	Zinc finger (C3HC4-type ring finger)	VIT_03s0063g01780	Extra-large G-protein (XLG1)	VIT_02s0025g04620	Phospholipase D beta 1
VIT_06s0004g08100	VP1/ABI3 family regulatory protein	VIT_03s0063g01790	Transducin protein	VIT_02s0025g04710	Unknown protein
VIT_06s0004g08150	Trans-cinnamate 4-monooxygenase	VIT_03s0063g01820	AOS (allene oxide synthase)	VIT_02s0025g04720	Leucoanthocyanidin dioxgenase
VIT_06s0004g08440	Unknown protein	VIT_03s0063g01870	Cold acclimation protein WCOR413 protein beta form	VIT_02s0025g04730	Glyoxylate reductase
VIT_06s0004g08460	CBS1	VIT_03s0063g01880	Acyl-CoA synthetase long-chain member 2	VIT_02s0025g04750	Glycerate dehydrogenase
VIT_06s0009g00310	Unknown protein	VIT_03s0063g01890	Ring-H2 finger protein ATL3G	VIT_02s0025g04760	Splicing factor YT521-B
VIT_06s0009g00320	U-box protein	VIT_03s0063g01920	Pentatricopeptide (PPR) repeat	VIT_02s0025g04880	Geraniol 10-hydroxylase
VIT_06s0009g00440	LHW (lonesome highway)	VIT_03s0063g01970	Non-symbiotic hemoglobin 2	VIT_02s0025g04890	CYP76B1
VIT_06s0009g00480	Aluminium-tolerance ALMT1	VIT_03s0063g02410	Switching protein 3D ATSWI3D	VIT_02s0025g04920	Phosphate translocator protein2, Plastidic
VIT_06s0009g00680	Pyridine nucleotide-disulphide oxidoreductase	VIT_03s0063g02600	Leucine-rich repeat transmembrane protein kinase	VIT_02s0025g04980	1-aminocyclopropane-1-carboxylate synthase
VIT_06s0009g00980	CXE carboxylesterase	VIT_03s0063g02620	Myb RAD (Transcription factor RAD)	VIT_02s0025g05120	ACT domain-containing protein (ACR8)
VIT_06s0009g01110	Cation exchanger (CAX7)	VIT_03s0063g02640	Beta-ketoacyl-CoA synthase	VIT_02s0025g05130	High mobility group HMG-I and HMG-Y, DNA-binding
VIT_06s0009g01320	L-ascorbate oxidase	VIT_03s0063g02650	Hydrolase, alpha/beta fold	VIT_02s0025g05150	TFIIH basal transcription factor complex TTD-A subunit
VIT_06s0009g01350	R protein PRF disease resistance protein	VIT_03s0063g02700	CPL4 (C-Terminal Domain Phosphatase-like 4)	VIT_02s0033g00130	Cis-zeatin O-beta-D-glucosyltransferase
VIT_06s0009g01380	Ethylene-insensitive 3 (EIN3)	VIT_03s0088g00140	Isoflavone reductase protein 2	VIT_02s0033g00240	Glucosyltransferase twi1
VIT_06s0009g01450	Salutaridine reductase	VIT_03s0088g00260	Serine carboxypeptidase S10	VIT_02s0033g00300	Myb family
VIT_06s0009g01600	Unknown protein	VIT_03s0088g00270	No hit	VIT_02s0033g00360	Urease
VIT_06s0009g01770	Lipase GDSL	VIT_03s0088g00290	Phytosulfokines PSK2	VIT_02s0033g00800	Nitrilase 4 (NIT4)
VIT_06s0009g02220	CRR2 (chlororespiratory reduction 2)	VIT_03s0088g00990	Metal transporter CNNM4 (Cyclin-M4)	VIT_02s0033g00900	Unc51-like kinase
VIT_06s0009g02450	Integrase	VIT_03s0088g01140	Squalene monooxygenase 2	VIT_02s0033g00930	Single-strand DNA binding protein
VIT_06s0009g02500	Plastocyanin domain-containing protein	VIT_03s0088g01180	Proline iminopeptidase	VIT_02s0033g01070	Anthraniloyal-CoA: methanol anthraniloyal transferase
VIT_06s0009g02550	Chaperonin	VIT_03s0088g01190	Malate dehydrogenase, glyoxysomal precursor	VIT_02s0033g01170	Replication protein RPA 70kDa subunit
VIT_06s0009g02790	Dihydropyrimidinase	VIT_03s0091g00080	Methylthioribose kinase	VIT_02s0033g01330	Acyl-CoA binding protein
VIT_06s0009g02970	Flavonoid 3',5'-hydroxylase	VIT_03s0091g00160	NtPRp27 secretory protein	VIT_02s0033g01340	Unknown protein
VIT_06s0009g03450	LRP1 (lateral root primordium 1)	VIT_03s0091g00230	Unknown protein	VIT_02s0033g01370	Sodium:solute symporter family protein
VIT_06s0009g03600	Wall-associated receptor kinase-like 14	VIT_03s0091g00240	Haloacid dehalogenase hydrolase	VIT_02s0033g01390	No hit
VIT_06s0009g03670	F-box family protein	VIT_03s0091g00320	Ribosomal rna assembly protein mis3	VIT_02s0033g01410	Alpha-glucosidase 2
VIT_06s0061g00040	Hexokinase 6	VIT_03s0091g00410	Unknown protein	VIT_02s0087g00100	Ankyrin repeat family
VIT_06s0061g00240	ABC transporter G member 7	VIT_03s0091g00420	No hit	VIT_02s0087g00150	No hit
VIT_06s0061g00280	2-phosphoglycerate kinase	VIT_03s0091g00490	Unknown protein	VIT_02s0087g00160	Unknown
VIT_06s0061g00330	Unknown protein	VIT_03s0091g00500	Unknown protein	VIT_02s0087g00170	Leucine-rich repeat transmembrane protein kinase
VIT_06s0061g00510	Unknown protein	VIT_03s0091g00510	Unknown	VIT_02s0087g00330	Glycosyl transferase family 1 protein
VIT_06s0061g00550	Xyloglucan endotransglucosylase/hydrolase 32	VIT_03s0091g00560	Leucine-rich repeat protein kinase	VIT_02s0087g00370	Anthranilate N-hydroxycinnamoyl/benzoyltransferase
VIT_06s0061g00670	Salutaridine reductase	VIT_03s0091g00660	Unknown protein	VIT_02s0087g00380	No hit
VIT_06s0061g00730	Aquaporin GAMMA-TIP3/TIP1;3	VIT_03s0091g00680	NPY2 (naked pins in yuc mutants 2)	VIT_02s0087g00400	Pectinacetylesterase
VIT_06s0061g00760	Zinc finger (C2H2 type) family	VIT_03s0091g00750	Beta-1,4-xylosidase	VIT_02s0087g00410	Unknown protein
VIT_06s0061g01040	Argonaute protein	VIT_03s0091g00760	Interferon-related developmental regulator family	VIT_02s0087g00420	Zinc finger (C3HC4-type ring finger)
VIT_06s0061g01230	Cellulose synthase CSLA02	VIT_03s0091g01050	Nucleobase-ascorbate transporter 4 (NAT4)	VIT_02s0087g00580	Nitrate transporter
VIT_06s0061g01250	Unknown protein	VIT_03s0091g01060	Cyclin delta-2	VIT_02s0087g00610	Unknown protein
VIT_06s0061g01290	No hit	VIT_03s0091g01100	Unknown protein	VIT_02s0087g00640	Unknown
VIT_06s0061g01380	Pop3 peptide	VIT_03s0091g01220	Enhancer of mRNA-decapping protein 4	VIT_02s0087g00690	Adapter-related protein complex 4 epsilon 1 sub
VIT_06s0061g01490	ABC transporter G member 22	VIT_03s0091g01240	Serine carboxypeptidase S10	VIT_02s0087g00720	Receptor protein kinase
VIT_06s0080g00150	Subtilisin-like proteinase AIR3	VIT_03s0097g00460	Geraniol 10-hydroxylase	VIT_02s0087g00810	SWIB complex BAF60b domain-containing protein
VIT_06s0080g00170	Aluminium-tolerance ALMT1	VIT_03s0097g00510	Oligopeptide transporter OPT4	VIT_02s0087g00840	ABC transporter G member 3
VIT_06s0080g00250	Sialyltransferase	VIT_03s0097g00520	Magnesium transporter CorA	VIT_02s0087g00910	9-cis-epoxycarotenoid dioxygenase
VIT_06s0080g00310	Esterase/lipase/thioesterase family protein	VIT_03s0097g00550	DNA polymerase V	VIT_02s0087g00930	9-cis-epoxycarotenoid dioxygenase
VIT_06s0080g00320	Esterase/lipase/thioesterase	VIT_03s0097g00600	Octicosapeptide/Phox/Bem1p (PB1) domain-containing protein	VIT_02s0087g01020	CRK10 (cysteine-rich RLK10)
VIT_06s0080g00450	Calcium-binding protein CML	VIT_03s0097g00620	N-acylethanolamine amidohydrolase	VIT_02s0109g00080	Phosphoribulokinase
VIT_06s0080g00570	Unknown protein	VIT_03s0132g00100	ATHVA22A (Arabidopsis thaliana HVA22 homologue A)	VIT_02s0109g00230	Early-responsive to dehydration protein / ERD protein
VIT_06s0080g00680	No hit	VIT_03s0132g00280	Unknown protein	VIT_02s0154g00010	Auxin-responsive SAUR11
VIT_06s0080g00810	Lycopene beta cyclase (LYC)	VIT_03s0132g00290	Unknown	VIT_02s0154g00040	Thylakoid lumenal protein
VIT_06s0080g00970	NAC domain-containing protein 40	VIT_03s0167g00190	CYP714A1	VIT_02s0154g00050	Glycosyl hydrolase family 5
VIT_06s0080g00980	Secoisolariciresinol dehydrogenase	VIT_03s0180g00040	Cyclin D3_2	VIT_02s0154g00060	Thylakoid lumenal protein
VIT_06s0080g01060	Calcium-binding EF hand	VIT_03s0180g00070	Cyclase	VIT_02s0154g00070	Abnormal floral organs
VIT_07s0005g00070	5,10-methylenetetrahydrofolate dehydrogenase-5	VIT_03s0180g00200	Limonoid UDP-glucosyltransferase	VIT_02s0154g00080	Multi-copper oxidase (SKU5)
VIT_07s0005g00110	Rapid ALkalinization Factor RALFL11	VIT_03s0180g00260	Cinnamyl alcohol dehydrogenase	VIT_02s0154g00090	Vacuolar invertase 2, GIN2
VIT_07s0005g00150	Galactosyl transferase GMA12/MNN10	VIT_03s0180g00280	Indole-3-acetate beta-glucosyltransferase	VIT_02s0154g00110	Trehalose-6-phosphate phosphatase (AtTPPA)
VIT_07s0005g00170	Rubber elongation factor (REF)	VIT_03s0180g00320	Indole-3-acetate beta-glucosyltransferase	VIT_02s0154g00160	flavin-containing monooxygenase family protein / FMO family protein
VIT_07s0005g00200	AAA-type ATPase	VIT_04s0008g00300	Clavata1 receptor kinase (CLV1)	VIT_02s0154g00200	Unknown protein
VIT_07s0005g00260	Glutathione-conjugate transporter (MRP10)	VIT_04s0008g00450	Haloacid dehalogenase hydrolase	VIT_02s0154g00240	Oxysterol binding protein
VIT_07s0005g00410	Glycosyl hydrolase family 1 protein	VIT_04s0008g00460	Unknown protein	VIT_02s0154g00350	L-lactate dehydrogenase A
VIT_07s0005g00730	Pectinesterase family	VIT_04s0008g00520	6-phosphofructokinase	VIT_02s0154g00580	Unknown
VIT_07s0005g00740	Endo-1,4-beta-glucanase	VIT_04s0008g00690	Unknown protein	VIT_02s0154g00590	Unknown
VIT_07s0005g00870	Erg-1	VIT_04s0008g00860	Ndr family protein	VIT_02s0154g00610	Pex19 protein
VIT_07s0005g00890	Polygalacturonase GH28	VIT_04s0008g00900	MYB divaricata	VIT_02s0234g00080	Enoyl-CoA hydratase/isomerase
VIT_07s0005g01090	ATP binding protein	VIT_04s0008g00950	Calcineurin B protein 10	VIT_02s0234g00110	Oleosin OLE-4
VIT_07s0005g01130	No hit	VIT_04s0008g00960	Calcineurin B protein 10	VIT_02s0234g00120	FUS5
VIT_07s0005g01140	Unknown protein	VIT_04s0008g01060	Substrate carrier, Mitochondrial	VIT_02s0236g00100	Unknown
VIT_07s0005g01190	Unknown protein	VIT_04s0008g01070	Calmodulin-binding region IQD6	VIT_02s0236g00120	Unknown
VIT_07s0005g01240	Triacylglycerol lipase	VIT_04s0008g01120	Glutaredoxin	VIT_02s0236g00130	SNF1-related protein kinase SRK2F
VIT_07s0005g01430	PROLIFERA protein	VIT_04s0008g01160	Indeterminate(ID)-domain 7	VIT_02s0241g00020	Unknown
VIT_07s0005g01480	PMR5 (powdery mildew resistant 5)	VIT_04s0008g01210	Delta-8 sphingolipid desaturase	VIT_02s0241g00030	Sterol 4-alpha-methyl-oxidase 1 (SMO1)
VIT_07s0005g01580	Invertase/pectin methylesterase inhibitor	VIT_04s0008g01230	Harpin-induced protein	VIT_02s0241g00070	Zinc finger (DHHC type)
VIT_07s0005g01830	Unknown protein	VIT_04s0008g01260	Zinc transporter ZIP4	VIT_02s0241g00120	Receptor protein kinase
VIT_07s0005g01970	Galactinol synthase	VIT_04s0008g01280	No hit	VIT_02s0241g00180	UDP-D- glcucuronate 4-epimerase 5 GAE5
VIT_07s0005g01980	Glycosyl transferase family 8 protein	VIT_04s0008g01300	Glycine dehydrogenase	VIT_02s0488g00020	Palmitoyl-protein thioesterase 1 precursor
VIT_07s0005g02070	No hit	VIT_04s0008g01470	WRKY DNA-binding protein 50	VIT_02s0488g00040	Pentatricopeptide repeat-containing protein
VIT_07s0005g02120	Cyclase/dehydrase	VIT_04s0008g01590	Heat shock protein 17.6 kDa class II	VIT_03s0017g00540	Subtilase
VIT_07s0005g02230	S-adenosylmethionine synthetase 1 (SAM1)	VIT_04s0008g01610	Heat shock protein 17.6 kDa class II	VIT_03s0017g00670	Zinc finger (C3HC4-type ring finger)
VIT_07s0005g02300	EDA32 (embryo sac development arrest 32)	VIT_04s0008g01660	Carrier protein, Mitochondrial	VIT_03s0017g00680	UDP-d-apiose/udp-d-xylose synthase 1 AXS1
VIT_07s0005g02570	WRKY DNA-binding protein 47	VIT_04s0008g01680	EMB2745	VIT_03s0017g00770	Diacylglycerol kinase 2
VIT_07s0005g02590	Polygalacturonase GH28	VIT_04s0008g01700	Unknown protein	VIT_03s0017g00870	Transferase family
VIT_07s0005g02660	ABC transporter B member 13	VIT_04s0008g01730	PSBX (photosystem II subunit X)	VIT_03s0017g00940	Cytochrome B6-F complex iron-sulfur subunit, PETC
VIT_07s0005g02710	Unknown protein	VIT_04s0008g01860	CYP72A58	VIT_03s0017g00980	UDP-arabinose 4-epimerase 3
VIT_07s0005g03370	Unknown	VIT_04s0008g01950	YGGT	VIT_03s0017g01010	Peptidase C14, caspase catalytic subunit p20
VIT_07s0005g04050	Leucine Rich Repeat receptor-like kinase	VIT_04s0008g02070	Avr9/Cf-9 induced kinase 1	VIT_03s0017g01060	Peptidyl-prolyl isomerase FKBP12
VIT_07s0005g04130	Acid phosphatase class B	VIT_04s0008g02170	DCL3 (DICER-like 3)	VIT_03s0017g01210	Phosphate-induced protein 1
VIT_07s0005g04410	Subtilase	VIT_04s0008g02250	Beta-ketoacyl-CoA synthase	VIT_03s0017g01240	2-nitropropane dioxygenase
VIT_07s0005g04710	Protein kinase	VIT_04s0008g02510	Receptor kinase homolog LRK10	VIT_03s0017g01330	1,4-dihydroxy-2-naphthoate octaprenyltransferase
VIT_07s0005g05510	Kinase-like protein TMKL1	VIT_04s0008g02520	ATP binding protein	VIT_03s0017g01380	Disease resistance protein (CC-NBS-LRR class)
VIT_07s0005g05850	Unknown protein	VIT_04s0008g02670	Cryptochrome DASH	VIT_03s0017g01660	Scarecrow transcription factor 23 (SCL23)
VIT_07s0005g06160	No hit	VIT_04s0008g02760	Unknown protein	VIT_03s0017g01710	No hit
VIT_07s0005g06200	RPM1 (resistance to p. syringae pv maculicola 1)	VIT_04s0008g02840	Avirulence induced gene (AIG)	VIT_03s0017g01770	Zinc finger (DHHC type)
VIT_07s0031g00040	Unknown protein	VIT_04s0008g02860	Cation transport protein chaC	VIT_03s0017g01930	CYP97B2
VIT_07s0031g00130	Kinesin protein FRA1 (fragile fiber 1)	VIT_04s0008g02900	Protein disulfide isomerase	VIT_03s0017g01990	UDP-glucose glucosyltransferase
VIT_07s0031g00350	Caffeoyl-CoA O-methyltransferase 1	VIT_04s0008g02920	Desiccation protein PCC13-62 precursor	VIT_03s0017g02150	WD repeat-containing protein LWD1
VIT_07s0031g00470	DNA polymerase alpha	VIT_04s0008g03190	F-box family protein (FBX13)	VIT_03s0017g02240	Glucan endo-1,3-beta-glucosidase precursor
VIT_07s0031g00480	Protein kinase family	VIT_04s0008g03220	Lysophospholipase	VIT_03s0017g02280	Myb family
VIT_07s0031g00540	Rapid ALkalinization Factor RALFL34	VIT_04s0008g03320	UVB-resistance protein	VIT_03s0017g02320	AAA-type ATPase
VIT_07s0031g00590	Triacylglycerol lipase	VIT_04s0008g03350	Unknown protein	VIT_03s0017g02350	Naringenin 3-dioxygenase
VIT_07s0031g00610	Remorin	VIT_04s0008g03530	Ankyrin repeat	VIT_03s0038g00050	BLH6 (BELL1-like homeodomain 5)
VIT_07s0031g00630	Unknown protein	VIT_04s0008g03560	Lactoylglutathione lyase	VIT_03s0038g00200	Protein Phosphatase 2A subunit A2 PP2AA2
VIT_07s0031g00720	Ethylene-responsive transcription factor ERF109	VIT_04s0008g03600	Tocopherol cyclase	VIT_03s0038g00230	Purple acid phosphatase 2 PAP2
VIT_07s0031g00800	Cyclin-dependent kinase inhibitor KIP-related protein 7	VIT_04s0008g03720	Vacuolar sorting-associated protein (Vps27)	VIT_03s0038g00250	Purple acid phosphatase 10 ATPAP10/PAP10
VIT_07s0031g00820	Methionine aminopeptidase 1B, chloroplast precursor	VIT_04s0008g03760	Unknown protein	VIT_03s0038g00270	Root phototropism protein 3 (Non-phototropic hypocotyl protein 3)
VIT_07s0031g00920	Inositol-3-phosphate synthase	VIT_04s0008g03880	Adaptor-related protein complex 4, beta 1	VIT_03s0038g00300	Minichromosome maintenance protein 4
VIT_07s0031g01130	Ascorbate oxidase	VIT_04s0008g03890	GTP binding protein EngB	VIT_03s0038g00340	Salt tolerance homolog2
VIT_07s0031g01160	Hyperosmotically inducible periplasmic protein	VIT_04s0008g03930	RD22	VIT_03s0038g00350	Kinesin protein (MKRP2)
VIT_07s0031g01330	Alanine:glyoxylate aminotransferase 2	VIT_04s0008g03950	RD22	VIT_03s0038g00430	Enhanced disease susceptibility 5 EDS5
VIT_07s0031g01540	4-alpha-glucanotransferase	VIT_04s0008g03990	Unknown	VIT_03s0038g00440	Unknown protein
VIT_07s0031g01600	Shikimate kinase	VIT_04s0008g04000	Dehydration-responsive protein (RD22)	VIT_03s0038g00450	Squalene synthase
VIT_07s0031g01660	CYP86A2	VIT_04s0008g04020	RD22 [Vitis vinifera]	VIT_03s0038g00590	Unknown protein
VIT_07s0031g01920	Protein kinase CRK1 CRK1 protein(Cdc2-related kinase 1)	VIT_04s0008g04060	RD22	VIT_03s0038g00610	PHD finger transcription factor
VIT_07s0031g01930	Myb TKI1 (TSL-kinase interacting protein 1)	VIT_04s0008g04150	RD22	VIT_03s0038g00640	Unknown
VIT_07s0031g01950	No hit	VIT_04s0008g04210	GLB3 (2-on-2 hemoglobin like gene 3)	VIT_03s0038g00690	Zinc finger (B-box type)
VIT_07s0031g02400	Amino acid permease	VIT_04s0008g04230	ABC transporter G member 22	VIT_03s0038g00800	NADP-dependent D-sorbitol-6-phosphate dehydrogenase
VIT_07s0031g02560	UVB-resistance protein UVR8	VIT_04s0008g04270	Protein phosphatase 2 (formerly 2A), regulatory subunit B'	VIT_03s0038g00820	3-oxo-5-alpha-steroid 4-dehydrogenase, C-terminal
VIT_07s0031g02740	Auxin-responsive SAUR12	VIT_04s0008g04380	Vernalization insensitive 3	VIT_03s0038g00830	ARGONAUTE7 AGO7
VIT_07s0031g02990	Ammonium transporter 2	VIT_04s0008g04480	Zinc finger (C3HC4-type ring finger)	VIT_03s0038g00850	Early-responsive to dehydration protein
VIT_07s0031g03010	Unknown protein	VIT_04s0008g04490	MARD1 (mediator of ABA-regulated dormancy 1)	VIT_03s0038g00940	Auxin-responsive
VIT_07s0031g03030	Calmodulin-binding protein	VIT_04s0008g04710	Beta-ketoacyl-CoA synthase	VIT_03s0038g01050	Phenylalanine-tRNA ligase
VIT_07s0031g03040	Calmodulin-binding protein	VIT_04s0008g04770	Zinc finger protein VAR3, chloroplastic	VIT_03s0038g01320	Crp1 protein
VIT_07s0031g03070	Isoflavone reductase	VIT_04s0008g04950	TIFY 8	VIT_03s0038g01350	Glutamine amidotransferase class-I
VIT_07s0031g03150	S-glutathione dehydrogenase/class III alcohol dehydrogenase	VIT_04s0008g05010	Unknown protein	VIT_03s0038g01360	Unknown
VIT_07s0095g00550	D-mannose binding lectin	VIT_04s0008g05020	Ras GTP-binding protein (RAN3)	VIT_03s0038g01380	Calcium-binding EF hand
VIT_07s0095g00760	Methionyl-tRNA synthetase	VIT_04s0008g05120	Phospholipase/carboxylesterase	VIT_03s0038g01410	Aquaporin PIP PIP1A
VIT_07s0104g00090	Transparent testa 8 TT8	VIT_04s0008g05340	Bundle-sheath defective protein 2	VIT_03s0038g01600	ABA-responsive protein (HVA22a)
VIT_07s0104g00270	Isopentenyltransferase 5	VIT_04s0008g05380	Serine hydrolase [Vitis vinifera]	VIT_03s0038g01650	ABA-responsive protein (HVA22a)
VIT_07s0104g00410	Endo-1,3;1,4-beta-D-glucanase precursor	VIT_04s0008g05490	L-ascorbate peroxidase.	VIT_03s0038g01760	Disease resistance protein (CC-NBS class)
VIT_07s0104g00420	Endo-1,3;1,4-beta-D-glucanase precursor	VIT_04s0008g05500	S-receptor kinase	VIT_03s0038g01790	Basic helix-loop-helix (bHLH) family
VIT_07s0104g00430	Endo-1,3;1,4-beta-D-glucanase precursor	VIT_04s0008g05520	Unknown protein	VIT_03s0038g01830	Proline-rich protein 4
VIT_07s0104g00540	CYCP1;1; CYCP1;1	VIT_04s0008g05620	Adenine phosphoribosyltransferase	VIT_03s0038g01930	Peptidyl-prolyl cis-trans isomerase ROC5 (rotamase CYP 5)
VIT_07s0104g00640	No hit	VIT_04s0008g05700	ACT domain-containing protein	VIT_03s0038g01950	Glycine-rich protein
VIT_07s0104g00650	No hit	VIT_04s0008g05750	WRKY DNA-binding protein 18	VIT_03s0038g01960	Proline-rich family protein
VIT_07s0104g00660	2OG-Fe(II) oxygenase	VIT_04s0008g05760	WRKY DNA-binding protein 18	VIT_03s0038g02090	Phospholipase C.
VIT_07s0104g00800	Indole-3-acetic acid-amido synthetase GH3.6	VIT_04s0008g05770	CBL-interacting protein kinase 25 (CIPK25)	VIT_03s0038g02110	Co-chaperone-curved DNA binding protein A
VIT_07s0104g00930	Gibberellin receptor GID1L2	VIT_04s0008g05930	Zinc finger protein 3	VIT_03s0038g02130	Cold shock protein-1
VIT_07s0104g01130	No hit	VIT_04s0008g06000	Ethylene-responsive transcription factor ERF003	VIT_03s0038g02140	Auxin transporter protein 2
VIT_07s0104g01300	No hit	VIT_04s0008g06250	Serine-rich protein	VIT_03s0038g02150	Unknown
VIT_07s0104g01420	Glutaredoxin	VIT_04s0008g06280	Calcium-binding EF hand	VIT_03s0038g02170	Thaumatin
VIT_07s0104g01580	Luminidependens	VIT_04s0008g06300	Leucine-rich repeat family	VIT_03s0038g02190	Nodulin
VIT_07s0104g01600	MORC family CW-type zinc finger 4	VIT_04s0008g06510	Unknown	VIT_03s0038g02280	ERD7 (EARLY-responsive TO dehydration 7)
VIT_07s0104g01630	Myb family	VIT_04s0008g06620	Phospholipase D	VIT_03s0038g02310	Myb domain protein 4
VIT_07s0104g01730	HAK5 (High affinity K+ transporter 5)	VIT_04s0008g06790	Biopterin transport protein BT1	VIT_03s0038g02340	HECT ubiquitin-protein ligase 3 (KAKTUS protein)
VIT_07s0129g00090	Ribosomal protein L26 (RPL26A) 60S	VIT_04s0008g06830	Biopterin transport-related protein BT1	VIT_03s0038g02350	No hit
VIT_07s0129g00110	Ca2+-ATPase 2 ACA2, plasma membrane	VIT_04s0008g06850	Biopterin transport-related protein BT1	VIT_03s0038g02420	BZIP transcription factor
VIT_07s0129g00460	Prolyl 4-hydroxylase	VIT_04s0008g06930	Transposase, IS4	VIT_03s0038g02450	Constans interacting protein 4
VIT_07s0129g00490	Hydrogenobyrinic acid a,c-diamide synthase	VIT_04s0008g07340	Constans-like 4	VIT_03s0038g02510	Glyoxylate reductase
VIT_07s0129g00630	Unknown protein	VIT_04s0023g00130	Unknown protein	VIT_03s0038g02520	Aquaporin PIP3
VIT_07s0129g00640	Unknown protein	VIT_04s0023g00220	Zfwd2 protein (ZFWD2)	VIT_03s0038g02610	Monooxygenase (MO2)
VIT_07s0129g01050	Myb domain protein 73	VIT_04s0023g00320	Auxin efflux carrier protein 8	VIT_03s0038g02680	Zeta-carotene desaturase
VIT_07s0129g01090	ADP-ribosylation factor	VIT_04s0023g00360	Unknown protein	VIT_03s0038g02720	Proteasome 26S regulatory subunit (RPN2)
VIT_07s0130g00040	Myb domain protein 4	VIT_04s0023g00410	Photosystem I subunit XI (PSAL)	VIT_03s0038g02730	Mutator-like transposase
VIT_07s0130g00060	Unknown protein	VIT_04s0023g00520	Auxin responsive SAUR protein	VIT_03s0038g02740	Unknown protein
VIT_07s0130g00120	Tetratricopeptide repeat (TPR)-containing	VIT_04s0023g00550	Auxin-induced SAUR	VIT_03s0038g02840	Unknown
VIT_07s0130g00200	Lipase GDSL	VIT_04s0023g00700	Serine carboxypeptidase S10	VIT_03s0038g02850	Protein phosphatase 2 (formerly 2A), regulatory subunit B'
VIT_07s0141g00210	Tryptophan synthase, alpha subunit	VIT_04s0023g00720	Unknown protein	VIT_03s0038g02860	Amino acid permease
VIT_07s0141g00270	Auxin-induced protein 22D	VIT_04s0023g00730	Aspartyl protease family	VIT_03s0038g02890	F-box family protein
VIT_07s0141g00590	Magnesium transporter CorA-like family protein (MRS2-2)	VIT_04s0023g00740	Thioredoxin F-type 2 (Trx-F2)	VIT_03s0038g02910	F-box family protein
VIT_07s0141g00600	Unknown protein	VIT_04s0023g00750	KRR1 family protein	VIT_03s0038g02930	Tetracycline transporter protein
VIT_07s0151g00460	3-methylcrotonyl-CoA carboxylase	VIT_04s0023g00770	Unknown protein	VIT_03s0038g03080	Catechol O-methyltransferase
VIT_07s0151g00800	Unknown	VIT_04s0023g00870	Peptide chain release factor	VIT_03s0038g03110	ATSLY1
VIT_07s0185g00050	Xyloglucan:xyloglucosyl transferase	VIT_04s0023g00920	DCL2 (DICER 2)	VIT_03s0038g03120	Isocitrate dehydrogenase subunit 1
VIT_07s0191g00220	Unknown protein	VIT_04s0023g01020	BEL1 homeobox 2 protein (BLH2) (SAWTOOTH 1)	VIT_03s0038g03220	Chitin elicitor-binding CEBIP LysM domain-containing
VIT_07s0197g00090	R protein disease resistance protein	VIT_04s0023g01080	Lys Motif-Type Receptor-Like Kinase LYK4	VIT_03s0038g03240	Auxin-independent growth promoter
VIT_07s0197g00170	R protein MLA10	VIT_04s0023g01120	Galacturonosyltransferase	VIT_03s0038g03260	Unknown protein
VIT_07s0205g00010	Unknown	VIT_04s0023g01140	GNS1/SUR4 membrane protein	VIT_03s0038g03400	Endochitinase 1, basic
VIT_07s0205g00030	Zinc finger (C3HC4-type ring finger)	VIT_04s0023g01220	Dolichyl-diphosphooligosaccharide-protein glycotransferase	VIT_03s0038g03430	Beta-expansin (EXPL2)
VIT_07s0255g00110	WD40	VIT_04s0023g01270	Transporter-related	VIT_03s0038g03440	Alanyl-tRNA synthetase
VIT_08s0007g00100	Unknown	VIT_04s0023g01320	Minor allergen Alt a 7	VIT_03s0038g03530	LYS/HIS transporter 7
VIT_08s0007g00240	WD-40 repeat protein	VIT_04s0023g01380	Scarecrow-like	VIT_03s0038g03560	CAO (CHAOS); chromatin binding
VIT_08s0007g00440	Alpha-expansin 6 precursor	VIT_04s0023g01490	Ovate family protein 7 OFP7	VIT_03s0038g03570	Monocopper oxidase SKS5 (SKU5 Similar 5)
VIT_08s0007g00470	Rhomboid ATRBL1	VIT_04s0023g01520	Unknown protein	VIT_03s0038g03600	Serine/threonine kinase
VIT_08s0007g00760	Thaumatin	VIT_04s0023g01700	No hit	VIT_03s0038g03640	Phosphoglycerate mutase
VIT_08s0007g00820	Proteinase inhibitor	VIT_04s0023g01720	SEC14 cytosolic factor, putative	VIT_03s0038g03660	Armadillo/beta-catenin repeat protein / U-box domain-containing
VIT_08s0007g00830	Lectin protein kinase	VIT_04s0023g01800	Maf, septum formation protein	VIT_03s0038g03830	DNA-binding bromodomain-containing protein
VIT_08s0007g00970	Translation initiation factor eIF-3 subunit 3	VIT_04s0023g01930	Basic helix-loop-helix (bHLH) family	VIT_03s0038g03860	Phosphate-induced protein 1
VIT_08s0007g01040	Aldo-keto reductase	VIT_04s0023g02020	replication factor C subunit 3/5	VIT_03s0038g03910	ANTR2 (anion transporter 2)
VIT_08s0007g01110	No hit	VIT_04s0023g02060	Gamma carbonic anhydrase-like 1 (gamma CAL1)	VIT_03s0038g03930	No hit
VIT_08s0007g01230	Lectin protein kinase	VIT_04s0023g02100	Unknown	VIT_03s0038g03940	Tonoplast monosaccharide transporter2
VIT_08s0007g01300	Glyoxal oxidase	VIT_04s0023g02150	Phosphatidic acid phosphatase / PAP2	VIT_03s0038g03960	Calcium-dependent protein kinase 6 CPK6
VIT_08s0007g01310	Proton-dependent oligopeptide transport (POT) family protein	VIT_04s0023g02200	S-adenosyl-L-methionine:salicylic acid carboxyl methyltransferase	VIT_03s0038g03970	Unknown protein
VIT_08s0007g01350	No hit	VIT_04s0023g02280	S-adenosyl-L-methionine:salicylic acid carboxyl methyltransferase	VIT_03s0038g03980	Unknown protein
VIT_08s0007g01360	Unknown protein	VIT_04s0023g02430	Basic leucine-zipper 11 GBF6	VIT_03s0038g04000	Cysteine endopeptidase, papain-type (XCP1)
VIT_08s0007g01490	Unknown protein	VIT_04s0023g02690	Beta-galactosidase	VIT_03s0038g04100	3-hydroxy-3-methylglutaryl-coenzyme A reductase 3
VIT_08s0007g01520	TPR-containing protein kinase	VIT_04s0023g02700	Thioredoxin H	VIT_03s0038g04110	AT-hook DNA-binding protein
VIT_08s0007g01630	Tubulin beta-2 chain	VIT_04s0023g02810	Aldehyde dehydrogenase 3B1	VIT_03s0038g04160	DC1 domain-containing protein
VIT_08s0007g01650	Auxin-independent growth promoter	VIT_04s0023g02900	Ferulate-5-hydroxylase	VIT_03s0038g04180	Pigment defective 191 (PDE191)
VIT_08s0007g01850	Glycine-rich protein	VIT_04s0023g03010	fructose-bisphosphate aldolase, chloroplast precursor	VIT_03s0038g04400	C3H2C3 ring-finger protein
VIT_08s0007g02020	Proton-dependent oligopeptide transport (POT) family protein	VIT_04s0023g03060	Kinesin motor protein	VIT_03s0038g04450	Basic leucine-zipper 11 GBF6
VIT_08s0007g02030	AUX1 protein	VIT_04s0023g03070	Leucine-rich repeat family protein / extensin	VIT_03s0038g04680	Isoflavone reductase Bet v 6.0101
VIT_08s0007g02040	No hit	VIT_04s0023g03180	Zinc finger (CCCH-type) family protein	VIT_03s0038g04690	Isoflavone reductase protein 6
VIT_08s0007g02200	High mobility group protein B1	VIT_04s0023g03230	Auxin-responsive SAUR9	VIT_03s0038g04700	Isoflavone reductase
VIT_08s0007g02330	Unknown	VIT_04s0023g03240	Transcription factor TFIIF	VIT_03s0063g00010	LRX2 (leucine-rich repeat/extensin 2)
VIT_08s0007g02370	Unknown	VIT_04s0023g03350	transformation/transcription domain-associated protein	VIT_03s0063g00030	Unknown protein
VIT_08s0007g02380	Heat shock protein-related	VIT_04s0023g03370	Flavonone- 3-hydroxylase	VIT_03s0063g00100	Unknown protein
VIT_08s0007g02470	Aspartyl protease	VIT_04s0023g03470	DNAJ heat shock N-terminal domain-containing protein	VIT_03s0063g00170	Basic helix-loop-helix (bHLH) family
VIT_08s0007g02560	Ovate family protein 13 OFP13	VIT_04s0023g03510	Ferredoxin:nadp+ Oxidoreductase PETH	VIT_03s0063g00200	Histidinol-phosphatase
VIT_08s0007g02760	IAA-amino acid hydrolase 1 (ILR1)	VIT_04s0023g03540	Thaumatin SCUTL1	VIT_03s0063g00270	Unknown protein
VIT_08s0007g02800	Pro-X carboxypeptidase Lysosomal	VIT_04s0023g03570	Oligopeptide transporter 7 ATOPT7	VIT_03s0063g00300	4-methyl-5-thiazole monophosphate biosynthesis protein
VIT_08s0007g03260	Unknown protein	VIT_04s0023g03610	MLO4 (mildew resistance locus O 4)	VIT_03s0063g00350	Unknown
VIT_08s0007g03670	Lipase GDSL	VIT_04s0023g03630	WD repeat domain 60	VIT_03s0063g00370	Nitrite reductase
VIT_08s0007g03770	Unknown protein	VIT_04s0023g03680	Histidine kinase 1 (AHK1)	VIT_03s0063g00450	Alpha-amylase
VIT_08s0007g03860	S-receptor kinase	VIT_04s0023g03860	Rac-like GTP-binding protein ARAC1 precursor (GTPase protein ROP3)	VIT_03s0063g00480	DEM2
VIT_08s0007g03870	Phytosulfokines PSK1	VIT_04s0023g03880	Unknown	VIT_03s0063g00590	No hit
VIT_08s0007g04380	PAB7 (poly(A) binding protein 7)	VIT_04s0043g00160	Receptor protein kinase	VIT_03s0063g00600	Autophagy-related protein 2
VIT_08s0007g04480	Pectinesterase family	VIT_04s0043g00310	Ribulose-phosphate 3-epimerase	VIT_03s0063g00610	ARP protein (REF)
VIT_08s0007g04550	NCS1 nucleoside transporter family protein	VIT_04s0043g00340	Myb KAN1 (KANADI 1)	VIT_03s0063g00630	Transcriptional factor B3
VIT_08s0007g04560	PLATZ transcription factor	VIT_04s0043g00560	DD1A protein	VIT_03s0063g00640	Transcriptional factor B3
VIT_08s0007g04580	UGT73C2 (UDP-glucosyl transferase 73C2)	VIT_04s0043g00700	PTAC3 (plastid transcriptionally active3)	VIT_03s0063g00730	CXE carboxylesterase CXE10
VIT_08s0007g04770	Zinc finger (C2H2 type) family	VIT_04s0043g00720	Transketolase	VIT_03s0063g00750	Carboxylesterase CXE
VIT_08s0007g04780	Aquaporin GAMMA-TIP	VIT_04s0043g00830	Unknown protein	VIT_03s0063g00770	Carboxyesterase 12; CXE12
VIT_08s0007g04800	Carbonic anhydrase precursor	VIT_04s0043g00840	Armadillo/beta-catenin repeat protein / U-box domain-containing protein	VIT_03s0063g00800	Carboxyesterase 12; CXE12
VIT_08s0007g05000	S-adenosylmethionine synthetase	VIT_04s0043g00960	Tetratricopeptide repeat (TPR)-containing	VIT_03s0063g00810	Carboxyesterase 12; CXE12
VIT_08s0007g05010	Unknown protein	VIT_04s0044g00020	Catalase [Vitis vinifera]	VIT_03s0063g00820	Carboxyesterase 12; CXE12
VIT_08s0007g05020	Dentin sialophosphoprotein	VIT_04s0044g00040	Dirigent	VIT_03s0063g00850	RNA-binding protein 47B (ATRBP47B)
VIT_08s0007g05180	Unknown	VIT_04s0044g00050	Protein kinase APK1B	VIT_03s0063g00860	Serine carboxypeptidase
VIT_08s0007g05210	Amino acid permease	VIT_04s0044g00120	Kinase	VIT_03s0063g00900	Pentatricopeptide (PPR) repeat-containing protein
VIT_08s0007g05250	Cig3	VIT_04s0044g00190	Mannitol dehydrogenase	VIT_03s0063g01030	Peptidyl-prolyl isomerase D (cyclophilin D)
VIT_08s0007g05270	No hit	VIT_04s0044g00220	Monooxygenase	VIT_03s0063g01110	N-acetyl-gamma-glutamyl-phosphate reductase, chloroplast precursor
VIT_08s0007g05340	Kinesin motor protein	VIT_04s0044g00230	Monooxygenase (MO2)	VIT_03s0063g01150	Nodulin 1A, Senescence-associated
VIT_08s0007g05500	Condensin subunit 1	VIT_04s0044g00310	Nodulin MtN21 family	VIT_03s0063g01250	Nodulin 1A, Senescence-associated
VIT_08s0007g05560	Protein kinase	VIT_04s0044g00650	S-receptor kinase	VIT_03s0063g01310	Oxidoreductase, 2OG-Fe(II) oxygenase family
VIT_08s0007g05720	No hit	VIT_04s0044g00660	S-receptor kinase	VIT_03s0063g01340	Gibberellin 20 oxidase 2
VIT_08s0007g05880	Dehydration-induced protein (ERD15)	VIT_04s0044g00680	S-receptor kinase	VIT_03s0063g01380	Unknown protein
VIT_08s0007g05900	GCN5 N-acetyltransferase (GNAT)	VIT_04s0044g00730	S-receptor kinase	VIT_03s0063g01400	Cell division cycle associated 7 CDCA7
VIT_08s0007g05940	Unknown	VIT_04s0044g00740	Unknown protein	VIT_03s0063g01410	Expp1 protein precursor
VIT_08s0007g06000	Glucan endo-1,3-beta-glucosidase GII precursor	VIT_04s0044g00750	S-receptor kinase	VIT_03s0063g01460	Cytochrome b6f complex subunit (petM)
VIT_08s0007g06080	Beta 1-3 glucanase [Vitis vinifera]	VIT_04s0044g00970	Unknown protein	VIT_03s0063g01580	CYP82C2
VIT_08s0007g06140	Anthranilate phosphoribosyltransferase	VIT_04s0044g00990	PGSIP1 (Plant glycogenin-like starch initiation protein 1)	VIT_03s0063g01690	flavonoid 3-monooxygenase
VIT_08s0007g06220	No hit	VIT_04s0044g01000	Pectinesterase family	VIT_03s0063g01760	No hit
VIT_08s0007g06520	Actin beta/gamma 1	VIT_04s0044g01010	Pectinesterase family	VIT_03s0063g01770	No hit
VIT_08s0007g06740	Seven in absentia SINA2	VIT_04s0044g01020	Pectinesterase family	VIT_03s0063g01870	Cold acclimation protein WCOR413 protein beta form
VIT_08s0007g06760	Cation efflux family protein MTPc3	VIT_04s0044g01040	Basic helix-loop-helix (bHLH) family	VIT_03s0063g01910	Integral membrane protein
VIT_08s0007g06800	Chromomethylase	VIT_04s0044g01110	Alcohol dehydrogenase 6	VIT_03s0063g01920	Pentatricopeptide (PPR) repeat
VIT_08s0007g06910	Dirigent pDIR3	VIT_04s0044g01150	Aminotransferase, class V	VIT_03s0063g01930	DC1 domain-containing protein
VIT_08s0007g07120	Kelch-like protein 18	VIT_04s0044g01160	Aminotransferase, class V	VIT_03s0063g01970	Non-symbiotic hemoglobin 2
VIT_08s0007g07230	Myb domain protein 5	VIT_04s0044g01170	Aminotransferase, class V	VIT_03s0063g01980	PDV2 (plastid division2)
VIT_08s0007g07270	Dicarboxylate/tricarboxylate carrier (DTC)	VIT_04s0044g01260	SEU3B protein	VIT_03s0063g02020	Tic Complex Tic62 Subunit
VIT_08s0007g07330	No hit	VIT_04s0044g01410	Photosystem I reaction center subunit N (PSAN)	VIT_03s0063g02090	Unknown protein
VIT_08s0007g07410	H/ACA ribonucleoprotein complex subunit 1 protein 1	VIT_04s0044g01430	Unknown protein	VIT_03s0063g02290	Unknown protein
VIT_08s0007g07440	PUMILIO 12 (APUM12)	VIT_04s0044g01610	CYP82C1p	VIT_03s0063g02310	Acidic leucine-rich nuclear phosphoprotein 32 member B
VIT_08s0007g07550	GATA transcription factor 11	VIT_04s0044g01740	3-hydroxy-3-methylglutaryl-coenzyme A reductase 3	VIT_03s0063g02510	Protein kinase
VIT_08s0007g07580	MYR1 (MYB-related protein 1)	VIT_04s0044g01750	Thioredoxin reductase 2	VIT_03s0063g02530	Unknown protein
VIT_08s0007g07640	NAC domain-containing protein 87	VIT_04s0044g01850	Auxin efflux carrier	VIT_03s0063g02600	Leucine-rich repeat transmembrane protein kinase
VIT_08s0007g07670	NAC domain containing protein 47	VIT_04s0044g01860	Auxin efflux carrier	VIT_03s0063g02620	Myb RAD (Transcription factor RAD)
VIT_08s0007g07730	CYP93A1 2-hydroxyisoflavanone synthase	VIT_04s0044g01970	Subtilisin protease precursor	VIT_03s0063g02640	Beta-ketoacyl-CoA synthase
VIT_08s0007g07880	Polygalacturonase GH28	VIT_04s0044g02000	BCL-2-associated athanogene 4	VIT_03s0063g02660	DNA-3-methyladenine glycosylase II
VIT_08s0007g08000	No hit	VIT_04s0044g02010	Gibberellin 20 oxidase 2	VIT_03s0063g02700	CPL4 (C-Terminal Domain Phosphatase-like 4)
VIT_08s0007g08020	No hit	VIT_04s0069g00260	Glutamate receptor 2.8	VIT_03s0088g00050	Serine carboxypeptitase 1
VIT_08s0007g08050	Carboxyl-terminal processing protease	VIT_04s0069g00720	Glutamate receptor protein	VIT_03s0088g00140	Isoflavone reductase protein 2
VIT_08s0007g08120	Exostosin	VIT_04s0069g00770	UDP-glucuronic acid/UDP-N-acetylgalactosamine transporter	VIT_03s0088g00200	Unknown
VIT_08s0007g08200	MATE efflux family protein	VIT_04s0069g00780	Cellulose synthase CSLC05	VIT_03s0088g00270	No hit
VIT_08s0007g08330	Polygalacturonase PG1	VIT_04s0069g00790	Cyclic nucleotide-regulated ion channel (CNGC14)	VIT_03s0088g00330	F-box protein 7
VIT_08s0007g08360	Zf AN1 and C2H2 domain-containing stress-associated protein 11	VIT_04s0069g00860	Sarcosine oxidase	VIT_03s0088g00620	Stress-induced
VIT_08s0007g08420	R protein MLA10	VIT_04s0069g00920	WRKY DNA-binding protein 11	VIT_03s0088g01050	Transposon protein, Mutator sub-class
VIT_08s0007g08540	Mg-chelatase subunit XANTHA-F	VIT_04s0069g00980	WRKY DNA-binding protein 51	VIT_03s0088g01140	Squalene monooxygenase 2
VIT_08s0007g08590	Pentatricopeptide (PPR) repeat-containing protein	VIT_04s0069g01010	Harpin-induced protein	VIT_03s0088g01150	Squalene monooxygenase
VIT_08s0007g08600	No hit	VIT_04s0069g01180	NC domain-containing protein	VIT_03s0088g01180	Proline iminopeptidase
VIT_08s0007g08840	Glycosyl transferaseHGA1	VIT_04s0079g00160	Auxin response factor 8	VIT_03s0088g01190	Malate dehydrogenase, glyoxysomal precursor
VIT_08s0007g08850	No hit	VIT_04s0079g00200	Auxin response factor 8	VIT_03s0088g01250	D-threo-aldose 1-dehydrogenase
VIT_08s0007g09000	Glycerol-3-phosphate dehydrogenase	VIT_04s0079g00410	CIR1/RVE2 (circadian 1)	VIT_03s0088g01290	Inorganic pyrophosphatase
VIT_08s0032g00140	F-box family protein	VIT_04s0079g00540	No hit	VIT_03s0091g00050	Triacylglycerol/steryl ester hydrolase
VIT_08s0032g00150	F-box family protein	VIT_04s0079g00610	Early nodulin ENOD18 protein	VIT_03s0091g00080	Methylthioribose kinase
VIT_08s0032g00190	F-box family protein	VIT_04s0079g00690	Glutathione S-transferase 26 GSTF12	VIT_03s0091g00100	Methylthioribose kinase
VIT_08s0032g00460	No hit	VIT_04s0079g00790	Acyl-CoA synthetases (Acyl-activating enzyme 11)	VIT_03s0091g00200	DNA repair protein REV1
VIT_08s0032g01110	Axial regulator YABBY2	VIT_04s0210g00050	Strictosidine synthase	VIT_03s0091g00210	Ethylene-responsive protein
VIT_08s0040g00380	Zinc finger (DHHC type) family	VIT_04s0210g00060	Mucin-like protein	VIT_03s0091g00240	Haloacid dehalogenase hydrolase
VIT_08s0040g00390	Magnesium-protoporphyrin IX monomethyl ester [oxidative] cyclase	VIT_04s0210g00080	Strictosidine synthase	VIT_03s0091g00260	Zinc finger protein 4
VIT_08s0040g00630	Hydroxyproline-rich glycoprotein	VIT_04s0210g00110	AMP-dependent synthetase and ligase	VIT_03s0091g00310	Indole-3-acetic acid-amido synthetase GH3.8
VIT_08s0040g00720	Snf1 protein kinase (KIN10) (SKIN10)	VIT_05s0020g00440	Boron transporter-like protein 1	VIT_03s0091g00410	Unknown protein
VIT_08s0040g00780	P-coumaroyl shikimate 3'-hydroxylase isoform 1	VIT_05s0020g00470	DEAD box RNA helicase 1	VIT_03s0091g00430	SWIB complex BAF60b domain-containing protein
VIT_08s0040g00980	Tubulin beta-1 chain	VIT_05s0020g00830	CBL-interacting protein kinase 1 (CIPK1)	VIT_03s0091g00440	Pentatricopeptide (PPR) repeat-containing protein
VIT_08s0040g01200	Short-chain type alcohol dehydrogenase	VIT_05s0020g01070	IAA31	VIT_03s0091g00450	Progesterone 5-beta-reductase
VIT_08s0040g01230	Auxin transport protein (PIN3)	VIT_05s0020g01080	Unknown	VIT_03s0091g00470	Protein phosphatase 2C
VIT_08s0040g01570	Protein kinase APK1A, chloroplast precursor	VIT_05s0020g01090	BZIP protein HY5 (HY5)	VIT_03s0091g00490	Unknown protein
VIT_08s0040g01580	Protein kinase APK1A, chloroplast precursor	VIT_05s0020g01110	Pectinacetylesterase	VIT_03s0091g00500	Unknown protein
VIT_08s0040g01820	No hit	VIT_05s0020g01360	Myb family	VIT_03s0091g00510	Unknown
VIT_08s0040g01860	Unknown protein	VIT_05s0020g01400	SRC2/SRC2 (soybean gene regulated BY cold-2)	VIT_03s0091g00550	Unknown protein
VIT_08s0040g01890	Aquaporin PIP2;4	VIT_05s0020g01530	Alpha-1,6-xylosyltransferase	VIT_03s0091g00580	Protein Mpv17
VIT_08s0040g01920	Crinkly4	VIT_05s0020g01820	Integral membrane family protein UPF0497	VIT_03s0091g00680	NPY2 (naked pins in yuc mutants 2)
VIT_08s0040g02170	MLO6 (mildew resistance locus O 6)	VIT_05s0020g01900	No hit	VIT_03s0091g00740	Vacuolar sorting receptor 3
VIT_08s0040g02260	Protamine P1	VIT_05s0020g01930	TUBBY like protein 3 TLP3	VIT_03s0091g00750	Beta-1,4-xylosidase
VIT_08s0040g02400	Myosin heavy chain	VIT_05s0020g01970	Vesicle-associated membrane protein 27 VAP27-2	VIT_03s0091g00760	Interferon-related developmental regulator family
VIT_08s0040g02440	PWWP domain-containing protein	VIT_05s0020g02000	SYD (splayed)	VIT_03s0091g00830	Cyclin-related
VIT_08s0040g02520	Inositol-1,4,5-trisphosphate 5-phosphatase CVP2, type I	VIT_05s0020g02020	SYD (splayed)	VIT_03s0091g00870	Adenylylsulfate kinase 1 (AKN1)
VIT_08s0040g02610	Unknown	VIT_05s0020g02130	1-deoxy-D-xylulose-5-phosphate synthase, chloroplast precursor	VIT_03s0091g01020	Unknown protein
VIT_08s0040g02740	Pectate lyase	VIT_05s0020g02160	Squamosa promoter-binding protein 7 (SPL7)	VIT_03s0091g01060	Cyclin delta-2
VIT_08s0040g02760	Ankyrin repeat	VIT_05s0020g02170	Sugar transporter ERD6-like 16	VIT_03s0091g01120	Meprin and TRAF homology domain-containing protein
VIT_08s0040g02900	Aluminum sensitive 3	VIT_05s0020g02200	Inosine-uridine preferring nucleoside hydrolase	VIT_03s0091g01130	Meprin and TRAF homology domain-containing protein
VIT_08s0040g03070	TTG2 (transparent testa GLABRA 2)	VIT_05s0020g02230	Pto kinase interactor	VIT_03s0091g01140	Meprin and TRAF homology domain-containing protein
VIT_08s0040g03140	FRK1 (FLG22-induced receptor-like kinase 1)	VIT_05s0020g02290	Endonuclease	VIT_03s0097g00470	ATHVA22A (Arabidopsis thaliana HVA22 homologue A)
VIT_08s0040g03150	L-ascorbate peroxidase 1, cytosolic (APX1)	VIT_05s0020g02310	Pyruvate,orthophosphate dikinase	VIT_03s0097g00550	DNA polymerase V
VIT_08s0040g03160	CCR4-NOT transcription complex, subunit 4	VIT_05s0020g02480	Glutamine synthetase	VIT_03s0097g00560	No hit
VIT_08s0040g03170	No hit	VIT_05s0020g02650	Unknown protein	VIT_03s0097g00570	Bromodomain containing protein
VIT_08s0040g03220	LCL1 (LHY/CCA1-like 1)	VIT_05s0020g02720	7S globulin precursor, basic	VIT_03s0097g00580	No hit
VIT_08s0040g03320	Glutamate N-acetyltransferase	VIT_05s0020g02770	Unknown protein	VIT_03s0097g00600	Octicosapeptide/Phox/Bem1p (PB1) domain-containing protein
VIT_08s0040g03370	Pentatricopeptide (PPR) repeat-containing	VIT_05s0020g02810	Unknown protein	VIT_03s0097g00620	N-acylethanolamine amidohydrolase
VIT_08s0056g00130	Unknown protein	VIT_05s0020g02890	GPI-anchored protein-like protein II	VIT_03s0097g00670	SEC6
VIT_08s0056g00150	Protein kinase APK1B	VIT_05s0020g02960	Homeotic gene regulator	VIT_03s0110g00350	Cinnamyl alcohol dehydrogenase
VIT_08s0056g00210	Cyclin-dependent kinase B1;2	VIT_05s0020g03010	Carboxylesterase CXE	VIT_03s0132g00040	ATHVA22A (Arabidopsis thaliana HVA22 homologue A)
VIT_08s0056g00570	Serine/threonine protein kinase activity	VIT_05s0020g03060	Cyclin-T1-4	VIT_03s0132g00050	ATHVA22A (Arabidopsis thaliana HVA22 homologue A)
VIT_08s0056g01000	MATE efflux family protein	VIT_05s0020g03070	Cyclin-T1-4	VIT_03s0132g00070	ATHVA22A (Arabidopsis thaliana HVA22 homologue A)
VIT_08s0056g01300	Cupin, RmlC-type	VIT_05s0020g03130	Plastocyanin domain-containing protein	VIT_03s0132g00090	ATHVA22A (Arabidopsis thaliana HVA22 homologue A)
VIT_08s0056g01710	Cationic amino acid transporter 2	VIT_05s0020g03140	Sugar transporter 13	VIT_03s0132g00100	ATHVA22A (Arabidopsis thaliana HVA22 homologue A)
VIT_08s0058g00270	Importin beta-2	VIT_05s0020g03150	Unknown protein	VIT_03s0167g00190	CYP714A1
VIT_08s0058g00440	ferritin	VIT_05s0020g03170	Lipoxygenase	VIT_03s0180g00040	Cyclin D3_2
VIT_08s0058g00450	Substrate carrier, Mitochondrial	VIT_05s0020g03200	Spermine synthase	VIT_03s0180g00070	Cyclase
VIT_08s0058g00470	Abscisic acid receptor PYL4 RCAR10	VIT_05s0020g03240	S-receptor kinase	VIT_03s0180g00080	Cyclase
VIT_08s0058g00490	Unknown protein	VIT_05s0020g03290	S-receptor kinase	VIT_03s0180g00140	Acetyl xylan esterase AxeA
VIT_08s0058g00540	IMK2 (inflorescence meristem receptor-like kinase 2)	VIT_05s0020g03310	Diamine oxidase	VIT_03s0180g00160	ATTIC21/CIA5/TIC21 (chloroplast import apparatus 5)
VIT_08s0058g00570	Macrophage migration inhibitory factor	VIT_05s0020g03320	Copper amine oxidase	VIT_03s0180g00200	Limonoid UDP-glucosyltransferase
VIT_08s0058g00650	Aldose reductase	VIT_05s0020g03330	Heat shock protein 70	VIT_03s0180g00210	Myb domain protein R1
VIT_08s0058g00680	Integral membrane protein, putative	VIT_05s0020g03360	Unknown	VIT_03s0180g00280	Indole-3-acetate beta-glucosyltransferase
VIT_08s0058g00700	F-box protein (FBL3)	VIT_05s0020g03370	5-nucleotidase surE	VIT_04s0008g00030	Unknown
VIT_08s0058g00740	Iron-responsive transporter	VIT_05s0020g03380	WNK1 (with no lysine (K) 1)	VIT_04s0008g00460	Unknown protein
VIT_08s0058g00930	Alanine--glyoxylate aminotransferase 2 3, mitochondrial	VIT_05s0020g03490	ferredoxin	VIT_04s0008g00540	Oleosin OLE-3
VIT_08s0058g01090	CBL-interacting protein kinase 14 (CIPK14)	VIT_05s0020g03540	No hit	VIT_04s0008g00650	3'-5' exonuclease domain-containing protein
VIT_08s0058g01100	Armadillo/beta-catenin repeat / U-box domain-containing protein	VIT_05s0020g03670	MARD1 (mediator of ABA-regulated dormancy 1)	VIT_04s0008g00660	Early flowering 3
VIT_08s0058g01110	Ovate family protein 4 OFP4	VIT_05s0020g03690	GCN5 N-acetyltransferase (GNAT)	VIT_04s0008g00690	Unknown protein
VIT_08s0058g01120	Unknown	VIT_05s0020g03710	GCN5 N-acetyltransferase (GNAT)	VIT_04s0008g00700	No hit
VIT_08s0058g01300	High-level expression of sugar-inducible like 1	VIT_05s0020g03860	Homocysteine S-methyltransferase 3	VIT_04s0008g00730	Unknown protein
VIT_08s0058g01450	STN8 (state transition 8)	VIT_05s0020g03870	MLK/Raf-related protein kinase 1	VIT_04s0008g00840	Ser/Thr specific protein phosphatase 2A B regulatory subunit beta isoform
VIT_08s0058g01480	1,4-beta-mannan endohydrolase	VIT_05s0020g03970	Sulfate transporter 3.1 (AST12) (AtST1)	VIT_04s0008g00860	Ndr family protein
VIT_08s0105g00300	Phospholipase C	VIT_05s0020g04040	Chlorophyllase (CLH2)	VIT_04s0008g00870	Phosphoethanolamine/phosphocholine phosphatase
VIT_08s0105g00380	Leucoanthocyanidin dioxygenase	VIT_05s0020g04110	ELIP1 (early light-inducible protein)	VIT_04s0008g00900	MYB divaricata
VIT_09s0002g00130	H(+)-ATPase AHA10 (autoinhibited H(+)-ATPase isoform 10)	VIT_05s0020g04130	Perakine reductase aldo/keto reductase	VIT_04s0008g00950	Calcineurin B protein 10
VIT_09s0002g00140	Lipase class 3	VIT_05s0020g04160	Stem-specific protein TSJT1	VIT_04s0008g00960	Calcineurin B protein 10
VIT_09s0002g00270	R protein disease resistance protein	VIT_05s0020g04210	Sulfate adenylyltransferase 3	VIT_04s0008g01040	Lysine decarboxylase
VIT_09s0002g00320	Pectinesterase PME3	VIT_05s0020g04270	Ca2+-ATPase 13 ACA13, plasma membrane	VIT_04s0008g01100	CYP706A12
VIT_09s0002g00330	Pectinesterase PME1	VIT_05s0020g04300	Ca2+-ATPase 13 ACA13, plasma membrane	VIT_04s0008g01110	Heat shock transcription factor A6B
VIT_09s0002g00370	Unknown protein	VIT_05s0020g04330	Ca2+-ATPase 13 ACA13, plasma membrane	VIT_04s0008g01160	Indeterminate(ID)-domain 7
VIT_09s0002g00650	Auxin-induced protein	VIT_05s0020g04380	Calcium-transporting ATPase 13 ACA13	VIT_04s0008g01180	Esterase
VIT_09s0002g00760	Unknown protein	VIT_05s0020g04420	Calmodulin	VIT_04s0008g01190	UDP-sulfoquinovose synthase SQD1
VIT_09s0002g00810	S-2-hydroxy-acid oxidase, peroxisomal	VIT_05s0020g04490	No hit	VIT_04s0008g01210	Delta-8 sphingolipid desaturase
VIT_09s0002g00970	Ribosomal protein S29 (RPS29C) 40S	VIT_05s0020g04500	Unknown protein	VIT_04s0008g01220	RKL1 (Receptor-like kinase 1)
VIT_09s0002g00990	Triacylglycerol lipase	VIT_05s0020g04530	No hit	VIT_04s0008g01230	Harpin-induced protein
VIT_09s0002g01040	Subtilase	VIT_05s0020g04540	Beta-ketoacyl-CoA synthase	VIT_04s0008g01280	No hit
VIT_09s0002g01700	Epidermal patterning factor-like protein 3	VIT_05s0020g04560	Armadillo/beta-catenin repeat protein / U-box domain-containing protein	VIT_04s0008g01310	MAP3K delta-1 protein kinase
VIT_09s0002g01890	Hydroxyproline-rich glycoprotein	VIT_05s0020g04570	CBL-interacting protein kinase 7 (CIPK7)	VIT_04s0008g01320	Unknown protein
VIT_09s0002g02130	CA-responsive protein	VIT_05s0020g04670	No hit	VIT_04s0008g01410	Ran-binding protein 1 RanBP1
VIT_09s0002g02150	FVE gene	VIT_05s0020g04680	Auxin-induced protein 22D	VIT_04s0008g01420	HAB2 (Homology to ABI2)
VIT_09s0002g02320	Cell wall apoplastic invertase	VIT_05s0020g04730	Zinc finger (C3HC4-type ring finger)	VIT_04s0008g01450	Cyclopropane-fatty-acyl-phospholipid synthase
VIT_09s0002g02440	ABC transporter C member 12	VIT_05s0020g04820	H1flk	VIT_04s0008g01460	Unknown protein
VIT_09s0002g02450	Phosphatase	VIT_05s0020g04880	Seed specific protein Bn15D14A	VIT_04s0008g01490	Heat shock protein 17.6 kDa class II
VIT_09s0002g02460	Phosphatase	VIT_05s0020g04990	No hit	VIT_04s0008g01500	Heat shock protein 17.6 kDa class II
VIT_09s0002g02570	No hit	VIT_05s0020g05040	Proteinase inhibitor 1 PPI3B2	VIT_04s0008g01510	Heat shock protein 17.6 kDa class II
VIT_09s0002g02880	FRK1 (FLG22-induced receptor-like kinase 1)	VIT_05s0020g05060	Cellulose synthase CSLG2	VIT_04s0008g01550	Small molecular heat shock protein 17.5
VIT_09s0002g03140	Lipase GDSL	VIT_05s0029g00080	SERK family receptor-like protein kinase	VIT_04s0008g01570	Heat shock protein 17.6 kDa class II
VIT_09s0002g03170	CHUP1 (chloroplast unusual positioning 1)	VIT_05s0029g00210	Ubiquitin-specific protease 2 (UBP2)	VIT_04s0008g01590	Heat shock protein 17.6 kDa class II
VIT_09s0002g03250	Profilin 4 (PRO4) (PFN4)	VIT_05s0029g00240	Pentatricopeptide (PPR) repeat-containing	VIT_04s0008g01610	Heat shock protein 17.6 kDa class II
VIT_09s0002g03290	Peroxiredoxin (alkyl hydroperoxide reductase subunit C)	VIT_05s0029g00390	Basic helix-loop-helix (bHLH) family	VIT_04s0008g01660	Carrier protein, Mitochondrial
VIT_09s0002g03360	Calmodulin binding protein	VIT_05s0029g00420	Nucleotide sugar epimerase	VIT_04s0008g01680	EMB2745
VIT_09s0002g03410	Phytochrome-associated protein 1 (PAP1)	VIT_05s0029g00440	GRP2 (cold, circadian rhythm, and RNA binding 2)	VIT_04s0008g01700	Unknown protein
VIT_09s0002g03440	Protein kinase	VIT_05s0029g00480	Eceriferum 2 (CER2)	VIT_04s0008g01770	Molecular chaperone DnaJ
VIT_09s0002g03460	Taurine dioxygenase	VIT_05s0029g00500	DnaJ homolog, subfamily A, member 2	VIT_04s0008g01860	CYP72A58
VIT_09s0002g03870	RPS5 (resistant to p. syringae 5)	VIT_05s0029g00550	HEAT repeat-containing protein	VIT_04s0008g01890	F-box family protein (FBL15)
VIT_09s0002g04020	Aquaporin DELTA-TIP	VIT_05s0029g01140	Sucrose-phosphate synthase	VIT_04s0008g01950	YGGT
VIT_09s0002g04120	Ethylene-responsive protein	VIT_05s0029g01420	Ankyrin repeat	VIT_04s0008g01970	ER (ERECTA)
VIT_09s0002g04280	Dynein light chain LC6, flagellar outer arm	VIT_05s0029g01480	Receptor kinase TRKe	VIT_04s0008g02000	Unknown protein
VIT_09s0002g04320	Photosystem I reaction center subunit VI PSAH	VIT_05s0029g01570	CTV.20	VIT_04s0008g02050	Hydrolase, alpha/beta fold
VIT_09s0002g04450	Helicase; 55525-51977	VIT_05s0049g00010	Cellulose synthase CSLG2	VIT_04s0008g02150	DCL3 (DICER-like 3)
VIT_09s0002g04560	Calmodulin-binding protein	VIT_05s0049g00050	Cellulose synthase CSLG2	VIT_04s0008g02170	DCL3 (DICER-like 3)
VIT_09s0002g04580	Unknown protein	VIT_05s0049g00070	PhSUP1 SUPERMAN	VIT_04s0008g02220	Sterile alpha motif (SAM) domain-containing protein
VIT_09s0002g04780	Sulfate transporter 3.4	VIT_05s0049g00120	Unknown protein	VIT_04s0008g02270	Hydroxyproline-rich glycoprotein
VIT_09s0002g04940	R protein PRF disease resistance protein	VIT_05s0049g00140	Unknown protein	VIT_04s0008g02280	Unknown protein
VIT_09s0002g05150	IAA19	VIT_05s0049g00160	IBR10 (indole-3-butyric acid response 10); catalytic/ dodecenoyl-CoA delta-isomerase [Arabidopsis thaliana]	VIT_04s0008g02340	Exocyst subunit EXO70 protein
VIT_09s0002g05160	IAA17	VIT_05s0049g00300	1-aminocyclopropane-1-carboxylate oxidase homolog 1	VIT_04s0008g02380	Kelch repeat-containing F-box protein
VIT_09s0002g05180	No hit	VIT_05s0049g00310	E8 protein	VIT_04s0008g02390	Zinc finger (C3HC4-type ring finger)
VIT_09s0002g05240	Cyclin A2;3	VIT_05s0049g00330	E8 protein	VIT_04s0008g02440	Unknown protein
VIT_09s0002g05430	ABC transporter g family pleiotropic drug resistance 12 PDR12	VIT_05s0049g00350	Desacetoxyvindoline 4-hydroxylase	VIT_04s0008g02460	H+-transporting ATPase, Plasma membrane
VIT_09s0002g05660	Sulfate transporter Sulp familly	VIT_05s0049g00400	Desacetoxyvindoline 4-hydroxylase	VIT_04s0008g02510	Receptor kinase homolog LRK10
VIT_09s0002g05980	CYP734A7 castasterone 26-hydroxylase	VIT_05s0049g00410	1-aminocyclopropane-1-carboxylate oxidase	VIT_04s0008g02520	ATP binding protein
VIT_09s0002g06010	Phospholipase/carboxylesterase	VIT_05s0049g00420	E8 protein	VIT_04s0008g02660	Calmodulin-binding protein
VIT_09s0002g06680	Embryo-specific 3	VIT_05s0049g00440	Unknown protein	VIT_04s0008g02670	Cryptochrome DASH
VIT_09s0002g06780	Unknown protein	VIT_05s0049g00480	Zinc finger (C3HC4-type ring finger)	VIT_04s0008g02750	BZIP transcription factor BZO2H2
VIT_09s0002g06920	Unknown protein	VIT_05s0049g00940	Inorganic phosphate transporter 1-4	VIT_04s0008g02760	Unknown protein
VIT_09s0002g06990	Phosphatidic acid phosphatase / PAP2	VIT_05s0049g01000	Unknown protein	VIT_04s0008g02800	SAUR_D
VIT_09s0002g07010	SNF4	VIT_05s0049g01020	Myb domain protein 14	VIT_04s0008g02900	Protein disulfide isomerase
VIT_09s0002g07540	VQ motif-containing protein	VIT_05s0049g01070	Glutathione S-transferase 19 GSTU1	VIT_04s0008g03040	RNA recognition motif (RRM)-containing
VIT_09s0002g08090	Oxidoreductase, 2OG-Fe(II) oxygenase	VIT_05s0049g01080	Glutathione S-transferase 25 GSTU7	VIT_04s0008g03060	Transducin protein
VIT_09s0018g00300	N-acetyltransferase hookless1 HLS1	VIT_05s0049g01090	Glutathione S-transferase 25 GSTU7	VIT_04s0008g03130	Unknown protein
VIT_09s0018g00620	Co-chaperone-curved DNA binding protein A	VIT_05s0049g01100	Glutathione S-transferase 25 GSTU7	VIT_04s0008g03190	F-box family protein (FBX13)
VIT_09s0018g01220	Zinc finger (C3HC4-type ring finger)	VIT_05s0049g01120	Glutathione S-transferase 25 GSTU7	VIT_04s0008g03210	Lachrymatory factor synthase
VIT_09s0018g01670	Aspartyl protease	VIT_05s0049g01130	Aldo/keto reductase	VIT_04s0008g03220	Lysophospholipase
VIT_09s0018g01900	PEPR1 (PEP1 receptor 1)	VIT_05s0049g01170	Unknown protein	VIT_04s0008g03510	Lignostilbene-alpha,beta-dioxygenase and related enzymes
VIT_09s0018g01910	Unknown	VIT_05s0049g01180	Ankyrin	VIT_04s0008g03550	Aquaporin TIP4;1
VIT_09s0018g02110	Unknown protein	VIT_05s0049g01400	Alcohol oxidase	VIT_04s0008g03560	Lactoylglutathione lyase
VIT_09s0018g02130	Calcium-transporting ATPase 9 ACA9	VIT_05s0049g01410	Phosphate transporter 1	VIT_04s0008g03570	Unknown protein
VIT_09s0054g00430	Unknown protein	VIT_05s0049g01450	No hit	VIT_04s0008g03600	Tocopherol cyclase
VIT_09s0054g00640	N-acetyltransferase ESCO1	VIT_05s0049g01500	DAG protein, chloroplast precursor	VIT_04s0008g03610	Xylan synthase
VIT_09s0054g01090	Cycloartenol synthase	VIT_05s0049g01520	Cyanate hydratase	VIT_04s0008g03640	FAD-binding domain-containing protein
VIT_09s0054g01220	Cycloartenol synthase	VIT_05s0049g01550	Peptide transporter protein 3	VIT_04s0008g03650	Embryonic flower 1
VIT_09s0070g00030	Stromal cell-derived factor 2 protein precursor (SDF2 protein)	VIT_05s0049g01660	RNA-binding protein Musashi	VIT_04s0008g03660	Embryonic flower 1
VIT_09s0070g00350	R protein disease resistance protein	VIT_05s0049g01760	Proton gradient regulation 5 (PGR5)	VIT_04s0008g03760	Unknown protein
VIT_09s0070g00480	LRX2 (leucine-rich repeat/extensin 2)	VIT_05s0049g01780	Caleosin	VIT_04s0008g03770	Aspartate aminotransferase P1
VIT_09s0096g00010	Disease resistance protein (NBS-LRR class)	VIT_05s0049g01860	Receptor-like protein kinase	VIT_04s0008g03790	Myb-related protein 3R-1 (Plant c-MYB-like protein 1) MYB3R1
VIT_09s0096g00660	C2-HC type zinc finger protein C.e-MyT1	VIT_05s0049g01950	Tetratricopeptide helical	VIT_04s0008g03930	RD22
VIT_09s0096g00840	NBS-LRR type disease resistance protein	VIT_05s0049g01970	IAA13	VIT_04s0008g03950	RD22
VIT_10s0003g00080	Ribosomal protein L11 methyltransferase	VIT_05s0049g02240	AWPM-19	VIT_04s0008g03960	DNA polymerase theta subunit
VIT_10s0003g00090	DRM1 dormancy/auxin associated	VIT_05s0049g02250	SURF6 (surfeit 6) nucleolar matrix protein	VIT_04s0008g03990	Unknown
VIT_10s0003g00330	HSL1 (HAESA-like 1)	VIT_05s0051g00070	Coenzyme F420 hydrogenase/dehydrogenase beta subunit	VIT_04s0008g04000	Dehydration-responsive protein (RD22)
VIT_10s0003g00350	NAC domain-containing protein 73	VIT_05s0051g00440	Transmembrane protein FT27/PFT27	VIT_04s0008g04020	RD22 [Vitis vinifera]
VIT_10s0003g00420	Auxin response factor 3	VIT_05s0051g00460	Leucine-rich repeat protein kinase	VIT_04s0008g04060	RD22
VIT_10s0003g00790	Glutamate receptor protein	VIT_05s0051g00670	9-cis-epoxycarotenoid dioxygenase 4	VIT_04s0008g04150	RD22
VIT_10s0003g01040	Lipase class 3	VIT_05s0062g00140	PRD1	VIT_04s0008g04210	GLB3 (2-on-2 hemoglobin like gene 3)
VIT_10s0003g01070	Unknown protein	VIT_05s0062g00270	UDP-glucose:flavonoid 7-O-glucosyltransferase	VIT_04s0008g04230	ABC transporter G member 22
VIT_10s0003g01120	No hit	VIT_05s0062g00300	UDP-glucoronosyl/UDP-glucosyl transferase UGT75C1	VIT_04s0008g04240	ferredoxin
VIT_10s0003g01160	Basic helix-loop-helix (bHLH) family	VIT_05s0062g00310	UDP-glucoronosyl/UDP-glucosyl transferase UGT75C1	VIT_04s0008g04340	Glycoprotein, Mitochondrial
VIT_10s0003g01170	Basic helix-loop-helix (bHLH) family	VIT_05s0062g00480	Xyloglucan endo-transglycosylase, C-terminal	VIT_04s0008g04370	Nucleic acid binding
VIT_10s0003g01280	Ribulose bisphosphate carboxylase, large chain	VIT_05s0062g00710	UDP-glucose:flavonoid 7-O-glucosyltransferase	VIT_04s0008g04380	Vernalization insensitive 3
VIT_10s0003g01310	Unknown protein	VIT_05s0062g00720	UDP-glucoronosyl/UDP-glucosyl transferase UGT75C1	VIT_04s0008g04490	MARD1 (mediator of ABA-regulated dormancy 1)
VIT_10s0003g01410	CBL-interacting protein kinase 20 (CIPK20)	VIT_05s0062g00740	UDP-glucoronosyl/UDP-glucosyl transferase UGT75C1	VIT_04s0008g04500	No hit
VIT_10s0003g01460	Nucleobase-ascorbate transporter 2 (NAT2)	VIT_05s0062g00780	Rho GDP-dissociation inhibitor 2	VIT_04s0008g04710	Beta-ketoacyl-CoA synthase
VIT_10s0003g01490	NIK3 (NSP- interacting kinase 3)	VIT_05s0062g00790	NSL1 (necrotic spotted lesions 1)	VIT_04s0008g04730	Unknown protein
VIT_10s0003g01680	Trehalose synthase	VIT_05s0062g00820	Unknown protein	VIT_04s0008g04750	Monooxygenase
VIT_10s0003g01690	Unknown protein	VIT_05s0062g00850	Auxin-responsive protein	VIT_04s0008g04950	TIFY 8
VIT_10s0003g01790	BES1/BZR1 homolog protein 4	VIT_05s0062g01010	Aldo/keto reductase AKR	VIT_04s0008g04990	Potassium channel AKT1
VIT_10s0003g01800	Zinc finger (FYVE type)	VIT_05s0062g01050	Unknown protein	VIT_04s0008g05010	Unknown protein
VIT_10s0003g01850	RKF1 (receptor-like kinase in flowers 1)	VIT_05s0062g01070	Receptor protein kinase	VIT_04s0008g05020	Ras GTP-binding protein (RAN3)
VIT_10s0003g02000	RKF1 (receptor-like kinase in flowers 1)	VIT_05s0062g01120	PIN1	VIT_04s0008g05050	Pentatricopeptide (PPR) repeat-containing protein
VIT_10s0003g02190	Nodulin MtN3 family	VIT_05s0062g01180	Importin beta-2	VIT_04s0008g05070	Pentatricopeptide (PPR) repeat-containing
VIT_10s0003g02430	flavonol synthase	VIT_05s0062g01190	Pirin	VIT_04s0008g05110	Unknown
VIT_10s0003g02680	Phytochrome E	VIT_05s0062g01320	Chitinase	VIT_04s0008g05120	Phospholipase/carboxylesterase
VIT_10s0003g02780	Unknown protein	VIT_05s0062g01360	Unknown protein	VIT_04s0008g05180	Ankyrin
VIT_10s0003g02840	Purine permease 10 PUP10	VIT_05s0062g01430	Glycosyl hydrolase family 17 protein	VIT_04s0008g05190	Overexpressor of cationic peroxidase 3 (OCP3)
VIT_10s0003g02890	LHCII type I CAB-1	VIT_05s0077g00030	Ammonium transporter 1, member 1 (AMT1.1)	VIT_04s0008g05210	BZIP protein HY5 (HY5)
VIT_10s0003g02900	LHCII type I CAB-1	VIT_05s0077g00140	Transducin protein	VIT_04s0008g05240	Brittle 1 protein
VIT_10s0003g03090	3-beta hydroxysteroid dehydrogenase	VIT_05s0077g00520	Gibberellin 2-oxidase	VIT_04s0008g05340	Bundle-sheath defective protein 2
VIT_10s0003g03250	Unknown protein	VIT_05s0077g00540	No hit	VIT_04s0008g05460	Unknown protein
VIT_10s0003g03750	9-cis-epoxycarotenoid dioxygenase 2	VIT_05s0077g00810	Sodium-inducible calcium-binding protein (ACP1)	VIT_04s0008g05470	EIN3-binding F-box protein 2
VIT_10s0003g03810	No hit	VIT_05s0077g00830	Protein phosphatase 2C	VIT_04s0008g05480	BRI1-KD interacting protein 118
VIT_10s0003g03930	Inositol transporter 2	VIT_05s0077g00920	MAP3K delta-1 protein kinase	VIT_04s0008g05510	SYNC1 protein, related
VIT_10s0003g04100	Auxin response factor 3	VIT_05s0077g00950	ATP citrate lyase a-subunit	VIT_04s0008g05580	Unknown protein
VIT_10s0003g04270	BCL2 binding anthogene	VIT_05s0077g01010	HCF107 (high chlorophyll fluorescent 107)	VIT_04s0008g05600	KEG (keep on going)
VIT_10s0003g04480	Unknown protein	VIT_05s0077g01030	Unknown	VIT_04s0008g05620	Adenine phosphoribosyltransferase
VIT_10s0003g04560	Auxin-Induced in Root cultures 9 AIR9	VIT_05s0077g01090	RKF2 (receptor-like serine/threonine kinase 2)	VIT_04s0008g05760	WRKY DNA-binding protein 18
VIT_10s0003g04670	Homeobox-leucine zipper transcription factor PHABULOSA	VIT_05s0077g01260	Acyl-activating enzyme 7	VIT_04s0008g05770	CBL-interacting protein kinase 25 (CIPK25)
VIT_10s0003g04950	Esterase/lipase/thioesterase	VIT_05s0077g01270	Acyl-activating enzyme 7	VIT_04s0008g05800	HEAT repeat-containing protein
VIT_10s0003g05000	VTC2 (vitamin C defective)	VIT_05s0077g01310	Aldo-keto reductase	VIT_04s0008g05830	Armadillo/beta-catenin repeat
VIT_10s0003g05010	No hit	VIT_05s0077g01430	Importin alpha	VIT_04s0008g05840	DOMON domain containing protein
VIT_10s0003g05210	Wall-associated kinase 1 (WAK1)	VIT_05s0077g01470	Phytochelatin synthetase	VIT_04s0008g05850	CCR4-NOT transcription complex subunit 7/8
VIT_10s0003g05420	S-2-hydroxy-acid oxidase, peroxisomal	VIT_05s0077g01570	Pathogenesis protein 10 [Vitis vinifera]	VIT_04s0008g05870	CLPB-M/CLPB4/HSP98.7
VIT_10s0003g05550	Carbohydrate oxidase	VIT_05s0077g01580	Pathogenesis protein 10 [Vitis vinifera]	VIT_04s0008g05930	Zinc finger protein 3
VIT_10s0042g00370	R protein disease resistance protein	VIT_05s0077g01600	Pathogenesis protein 10 [Vitis vinifera]	VIT_04s0008g06000	Ethylene-responsive transcription factor ERF003
VIT_10s0042g00830	Transcription factor jumonji (jmj) protein	VIT_05s0077g01650	Major allergen Pru ar 1	VIT_04s0008g06140	No hit
VIT_10s0042g01070	Zinc finger (C3HC4-type ring finger)	VIT_05s0077g01670	Major cherry allergen Pru av 1.0202	VIT_04s0008g06150	No hit
VIT_10s0042g01150	ARGONAUTE 2 (AGO2)	VIT_05s0077g01680	Mal d 1 allergen	VIT_04s0008g06210	Nodulin
VIT_10s0042g01180	ARGONAUTE 2 (AGO2)	VIT_05s0077g01690	Pathogenesis protein 10 [Vitis vinifera]	VIT_04s0008g06260	Exosome complex component RRP42
VIT_10s0071g00060	No hit	VIT_05s0077g01700	Copper-binding family protein	VIT_04s0008g06300	Leucine-rich repeat family
VIT_10s0071g00300	Unknown protein	VIT_05s0077g01730	Unknown	VIT_04s0008g06310	Octicosapeptide/Phox/Bem1p (PB1) domain-containing protein
VIT_10s0071g00320	GRAM domain-containing protein / ABA-responsive	VIT_05s0077g01750	SAG101 (senescence-associated gene 101)	VIT_04s0008g06530	formin-2
VIT_10s0071g00770	Aspartic proteinase nepenthesin-1 precursor	VIT_05s0077g01820	Protein phosphatase 2C	VIT_04s0008g06570	Chorismate mutase, cytosolic (CM2)
VIT_10s0071g00890	Unknown protein	VIT_05s0077g01840	Ribosomal protein L19 (RPL19A) 60S	VIT_04s0008g06580	DNA-directed RNA polymerase II subunit B
VIT_10s0071g00940	Oligopeptidase B	VIT_05s0077g01990	Epoxide hydrolase 2	VIT_04s0008g06610	3-hydroxyisobutyryl-CoA hydrolase
VIT_10s0071g01060	Pyruvate kinase	VIT_05s0077g02260	Nodulin MtN3 family	VIT_04s0008g06620	Phospholipase D
VIT_10s0071g01080	Unknown protein	VIT_05s0077g02350	No hit	VIT_04s0008g06700	No hit
VIT_10s0071g01100	Alpha-galactosidase precursor	VIT_05s0094g00160	No hit	VIT_04s0008g06730	Import inner membrane translocase subunit Tim17/Tim22/Tim23
VIT_10s0071g01200	Vacuolar pyrophosphatase [Vitis vinifera]	VIT_05s0094g00200	Chitinase class IV	VIT_04s0008g06760	Chlororespiratory reduction 4 CRR4
VIT_10s0092g00210	Transcription factor jumonji (jmj) protein	VIT_05s0094g00220	Chitinase class IV	VIT_04s0008g06790	Biopterin transport protein BT1
VIT_10s0092g00640	Unknown protein	VIT_05s0094g00260	Chitinase, class IV [Vitis vinifera]	VIT_04s0008g06970	DnaJ-like zinc-finger protein
VIT_10s0092g00710	Receptor protein kinase	VIT_05s0094g00320	Chitinase, class IV [Vitis vinifera]	VIT_04s0008g07020	Tic55 (translocon at the inner envelope membrane of chloroplasts 55)
VIT_10s0116g00430	Unknown protein	VIT_05s0094g00330	Chitinase, class IV [Vitis vinifera]	VIT_04s0008g07340	Constans-like 4
VIT_10s0116g00470	Ubiquitin family	VIT_05s0094g00340	Chitinase class IV	VIT_04s0008g07360	ADP-ribosylation factor 3 (ARF3)
VIT_10s0116g00500	Myb caprice CPC	VIT_05s0094g00350	Chitinase class IV	VIT_04s0023g00030	CHR4/MI-2-like (chromatin remodeling 4)
VIT_10s0116g00530	Thiazole biosynthetic enzyme, chloroplast (ARA6)	VIT_05s0094g00480	Ethylene-responsive protein	VIT_04s0023g00130	Unknown protein
VIT_10s0116g00560	Polyphenol oxidase II, chloroplast precursor	VIT_05s0094g00530	Calmodulin binding protein	VIT_04s0023g00140	Pelota (PEL1)
VIT_10s0116g00570	Nuclear transport factor 2B	VIT_05s0094g00920	formin protein AHF1	VIT_04s0023g00160	Haloacid dehalogenase hydrolase
VIT_10s0116g00590	Pectinesterase family	VIT_05s0094g00990	UDP-glucose:salicylic acid glucosyltransferase	VIT_04s0023g00220	Zfwd2 protein (ZFWD2)
VIT_10s0116g00680	PDF2 (protodermal factor2)	VIT_05s0094g01160	Allyl alcohol dehydrogenase	VIT_04s0023g00280	Unknown protein
VIT_10s0116g00930	Root hair defective 3 GTP-binding (RHD3)	VIT_05s0094g01190	flavonoid 3-monooxygenase	VIT_04s0023g00320	Auxin efflux carrier protein 8
VIT_10s0116g00940	Early-responsive to dehydration protein / ERD protein	VIT_05s0094g01200	flavonoid 3'-hydroxylase cytochrome P450	VIT_04s0023g00360	Unknown protein
VIT_10s0116g01670	Prephenate dehydratase with ACT region	VIT_05s0094g01210	Amine oxidase	VIT_04s0023g00390	Tetratricopeptide helical
VIT_10s0116g01700	Autophagy 8c (APG8c)	VIT_05s0094g01260	Allyl alcohol dehydrogenase	VIT_04s0023g00410	Photosystem I subunit XI (PSAL)
VIT_10s0116g01760	Myb caprice CPC	VIT_05s0094g01280	Ribosome subunit biogenesis protein 60S	VIT_04s0023g00430	Tyrosine specific protein phosphatase
VIT_10s0116g01780	Cationic peroxidase	VIT_05s0094g01340	Thiopurine methyltransferase	VIT_04s0023g00520	Auxin responsive SAUR protein
VIT_10s0116g01830	Unknown protein	VIT_05s0094g01350	Thiol methyltransferase 1	VIT_04s0023g00600	Isopentenyl diphosphate isomerase 2
VIT_10s0405g00040	Auxin-responsive protein	VIT_05s0094g01520	Late embryogenesis abundant protein	VIT_04s0023g00730	Aspartyl protease family
VIT_10s0597g00040	Pentatricopeptide (PPR) repeat-containing protein	VIT_05s0094g01590	Kelch repeat-containing F-box protein	VIT_04s0023g00770	Unknown protein
VIT_11s0016g00120	Omega-6 fatty acid desaturase, chloroplast (FAD6) (FADC)	VIT_05s0102g00030	Ankyrin repeat protein family	VIT_04s0023g00830	Calreticulin 3 (CRT3)
VIT_11s0016g00130	Omega-6 fatty acid desaturase, chloroplast (FAD6) (FADC)	VIT_05s0102g00070	Unknown protein	VIT_04s0023g00870	Peptide chain release factor
VIT_11s0016g00190	Transcription factor	VIT_05s0102g00080	U1 small nuclear ribonucleoprotein 70 kDa,	VIT_04s0023g00910	No hit
VIT_11s0016g00280	Bifunctional lysine-ketoglutarate reductase/saccharopine dehydrogenase	VIT_05s0102g00090	Biotin synthase (BioB) (BIO2)	VIT_04s0023g00920	DCL2 (DICER 2)
VIT_11s0016g00500	Auxin-responsive SAUR37	VIT_05s0102g00100	Isoleucyl-tRNA synthetase	VIT_04s0023g00940	Phospholipase A1
VIT_11s0016g00520	Auxin-responsive SAUR38	VIT_05s0102g00120	Glutathione peroxidase	VIT_04s0023g01000	PRLI-interacting factor G-like protein
VIT_11s0016g00540	Respiratory burst oxidase protein E (RBOHE)	VIT_05s0102g00130	Unknown protein	VIT_04s0023g01010	No hit
VIT_11s0016g00550	Unknown protein	VIT_05s0102g00330	On-specific serine/threonine protein kinase	VIT_04s0023g01110	PQ-loop repeat protein
VIT_11s0016g00590	Invertase/pectin methylesterase inhibitor	VIT_05s0102g00360	On-specific serine/threonine protein kinase	VIT_04s0023g01130	E3 ubiquitin-protein ligase RNF5
VIT_11s0016g00760	Ubiquinone biosynthesis protein COQ9	VIT_05s0102g00370	Receptor protein kinase (ACR4)	VIT_04s0023g01140	GNS1/SUR4 membrane protein
VIT_11s0016g01070	Cathepsin H	VIT_05s0102g00400	far-red impaired responsive family protein	VIT_04s0023g01220	Dolichyl-diphosphooligosaccharide-protein glycotransferase
VIT_11s0016g01410	Mechanosensitive ion channel	VIT_05s0102g00450	MSS3 (multicopy suppressors of snf4 deficiency in yeast 3)	VIT_04s0023g01290	Anthocyanidin 3-O-glucosyltransferase
VIT_11s0016g01420	Mechanosensitive ion channel	VIT_05s0102g00460	RPD1 (root primordium defective 1)	VIT_04s0023g01320	Minor allergen Alt a 7
VIT_11s0016g01570	Enolase	VIT_05s0102g00590	No hit	VIT_04s0023g01440	SIN
VIT_11s0016g01580	DNA binding	VIT_05s0102g00600	No hit	VIT_04s0023g01480	Dimethylaniline monooxygenase, N-oxide-forming
VIT_11s0016g02080	Esterase	VIT_05s0102g00660	No hit	VIT_04s0023g01490	Ovate family protein 7 OFP7
VIT_11s0016g02110	FAD linked oxidase, N-terminal	VIT_05s0102g00750	Zinc finger (B-box type)	VIT_04s0023g01520	Unknown protein
VIT_11s0016g02200	Beta-galactosidase	VIT_05s0102g01080	Disease resistance protein (CC-NBS-LRR class)	VIT_04s0023g01540	Acidic leucine-rich nuclear phosphoprotein 32 member B
VIT_11s0016g02310	Thioredoxin 2	VIT_05s0124g00040	Epsin protein	VIT_04s0023g01660	Scarecrow-like transcription factor 7 (SCL7)
VIT_11s0016g02340	Cytidine deaminase	VIT_05s0124g00240	Basic helix-loop-helix (bHLH) family	VIT_04s0023g01700	No hit
VIT_11s0016g02380	1-aminocyclopropane-1-carboxylate oxidase 2	VIT_05s0124g00330	Survival of motor neuron protein-interacting protein 1	VIT_04s0023g01720	SEC14 cytosolic factor, putative
VIT_11s0016g02430	Dual-specific kinase DSK1	VIT_05s0124g00530	Ankyrin protein kinase	VIT_04s0023g01880	Zinc finger homeobox 31
VIT_11s0016g02440	HRT domain containing	VIT_05s0136g00260	Chalcone synthase	VIT_04s0023g01890	Unknown protein
VIT_11s0016g02470	Carrier protein, Mitochondrial	VIT_06s0004g00020	NAC domain containing protein 32	VIT_04s0023g01920	Bg55
VIT_11s0016g02480	2,3-diketo-5-methylthio-1-phosphopentane phosphatase	VIT_06s0004g00070	Alpha-expansin 10 precursor	VIT_04s0023g01930	Basic helix-loop-helix (bHLH) family
VIT_11s0016g02530	Protein arginine N-methyltransferase	VIT_06s0004g00200	Splicing factor YT521-B	VIT_04s0023g02010	Hydrolase, alpha/beta fold
VIT_11s0016g02580	MAPK activating protein-like	VIT_06s0004g00260	Shoot1 protein	VIT_04s0023g02050	Inorganic pyrophosphatase
VIT_11s0016g02700	IAA-amino acid hydrolase 2 (ILL2)	VIT_06s0004g00300	Hcr2-p4.1	VIT_04s0023g02060	Gamma carbonic anhydrase-like 1 (gamma CAL1)
VIT_11s0016g02920	Unknown protein	VIT_06s0004g00370	Hcr2-p4.1	VIT_04s0023g02070	Trichohyalin AUL1 (auxin-like 1 protein)
VIT_11s0016g02940	Profilin 1	VIT_06s0004g00410	Carboxyl-terminal peptidase	VIT_04s0023g02110	Unknown protein
VIT_11s0016g02960	Glucan endo-1,3-beta-glucosidase 4 precursor	VIT_06s0004g00440	No hit	VIT_04s0023g02130	1,4-beta-mannan endohydrolase
VIT_11s0016g02980	Unknown protein	VIT_06s0004g00500	Armadillo helical	VIT_04s0023g02150	Phosphatidic acid phosphatase / PAP2
VIT_11s0016g03140	ERD7 (EARLY-responsive TO dehydration 7)	VIT_06s0004g00590	Lysine decarboxylase	VIT_04s0023g02200	S-adenosyl-L-methionine:salicylic acid carboxyl methyltransferase
VIT_11s0016g03170	Arabidopsis histidine phosphotransfer AHP4	VIT_06s0004g00620	Accelerated cell death 1 ACD1	VIT_04s0023g02280	S-adenosyl-L-methionine:salicylic acid carboxyl methyltransferase
VIT_11s0016g03190	Unknown	VIT_06s0004g00690	Calmodulin-binding region IQ	VIT_04s0023g02290	S-adenosyl-L-methionine:salicylic acid carboxyl methyltransferase
VIT_11s0016g03210	NADP-dependent malic enzyme	VIT_06s0004g00790	Amino acid permease	VIT_04s0023g02380	R protein MLA10
VIT_11s0016g03240	Avr9/Cf-9 rapidly elicited protein 146	VIT_06s0004g00820	Ribosomal protein S2; Squalene/phytoene synthase	VIT_04s0023g02430	Basic leucine-zipper 11 GBF6
VIT_11s0016g03400	MSS1 (sugar transport protein 13)	VIT_06s0004g00880	Protease inhibitor/seed storage/lipid transfer protein (LTP)	VIT_04s0023g02510	Glycosyl transferase family 1 protein
VIT_11s0016g03420	Ring-H2 finger protein ATL4J	VIT_06s0004g00960	Unknown	VIT_04s0023g02610	Epoxide hydrolase 2
VIT_11s0016g03540	Auxin-responsive protein IAA27	VIT_06s0004g00990	Dirigent protein	VIT_04s0023g02700	Thioredoxin H
VIT_11s0016g03560	Ethylene-responsive protein	VIT_06s0004g01000	Dirigent protein	VIT_04s0023g02810	Aldehyde dehydrogenase 3B1
VIT_11s0016g03570	No hit	VIT_06s0004g01010	Dirigent protein pDIR9	VIT_04s0023g02820	MADS box transcription factor TM6 (TM6) APETALA3
VIT_11s0016g03580	Catalytic	VIT_06s0004g01030	Dirigent protein	VIT_04s0023g02830	forkhead-associated domain-containing protein
VIT_11s0016g03630	Peroxiredoxin-5	VIT_06s0004g01050	Calcineurin phosphoesterase	VIT_04s0023g02880	GATA transcription factor 14
VIT_11s0016g03730	No hit	VIT_06s0004g01110	Cation efflux family protein MTPc3	VIT_04s0023g02900	Ferulate-5-hydroxylase
VIT_11s0016g03830	Protein kinase	VIT_06s0004g01140	GRIK1 (geminivirus rep interacting kinase 1)	VIT_04s0023g03030	Zinc finger (B-box type)
VIT_11s0016g03900	AAA-type ATPase	VIT_06s0004g01160	10-formyltetrahydrofolate synthetase	VIT_04s0023g03040	Lactoylglutathione lyase
VIT_11s0016g04010	Unknown protein	VIT_06s0004g01180	Peroxidase	VIT_04s0023g03170	GDP-D-mannose-4,6-dehydratase (MUR1)
VIT_11s0016g04050	No hit	VIT_06s0004g01220	PAP/fibrillin family	VIT_04s0023g03180	Zinc finger (CCCH-type) family protein
VIT_11s0016g04160	Sulfate transporter 3.5	VIT_06s0004g01380	S-receptor kinase	VIT_04s0023g03210	Ribosomal protein L8 (RPL8C) 60S
VIT_11s0016g04480	Acyl ACP-thioesterase	VIT_06s0004g01390	S-receptor kinase	VIT_04s0023g03230	Auxin-responsive SAUR9
VIT_11s0016g04500	Protein phosphatase 2 (formerly 2A), regulatory subunit B'	VIT_06s0004g01400	S-receptor kinase	VIT_04s0023g03240	Transcription factor TFIIF
VIT_11s0016g04590	ABC transporter g family pleiotropic drug resistance 12 PDR12	VIT_06s0004g01450	Lipoxygenase (LOX2)	VIT_04s0023g03300	2OG-Fe(II) oxygenase
VIT_11s0016g04600	Myb family	VIT_06s0004g01480	Lipoxygenase LOX1	VIT_04s0023g03360	Unknown protein
VIT_11s0016g04630	GAI protein.	VIT_06s0004g01510	Lipoxygenase (LOX2)	VIT_04s0023g03420	Alcium-dependent protein kinase 16 CPK16
VIT_11s0016g04700	Beta-ketoacyl-CoA synthase	VIT_06s0004g01640	UDP-glucoronosyl and UDP-glucosyl transferase	VIT_04s0023g03470	DNAJ heat shock N-terminal domain-containing protein
VIT_11s0016g04860	Ethylene-responsive element-binding protein EREBP-4	VIT_06s0004g01650	Acetyl-CoA carboxylase, biotin carboxylase	VIT_04s0023g03510	Ferredoxin:nadp+ Oxidoreductase PETH
VIT_11s0016g04990	Unknown protein	VIT_06s0004g01660	UDP-glucoronosyl and UDP-glucosyl transferase	VIT_04s0023g03540	Thaumatin SCUTL1
VIT_11s0016g05000	Dynein light chain LC8-type	VIT_06s0004g01750	Polygalacturonase inhibitor protein	VIT_04s0023g03570	Oligopeptide transporter 7 ATOPT7
VIT_11s0016g05010	Lactoylglutathione lyase	VIT_06s0004g01830	NIMA-related protein kinase	VIT_04s0023g03590	Unknown
VIT_11s0016g05050	Kelch repeat-containing F-box protein	VIT_06s0004g01850	Cytochrome c-type biogenesis protein	VIT_04s0023g03600	SEN1 (dark inducible 1)
VIT_11s0016g05320	Peroxidase	VIT_06s0004g01870	No transmitting tract	VIT_04s0023g03610	MLO4 (mildew resistance locus O 4)
VIT_11s0016g05330	SPX2 (SYG1/Pho81/XPR1) domain-containing protein SPX2	VIT_06s0004g01910	ADP,ATP carrier protein	VIT_04s0023g03670	ERD7 (EARLY-responsive TO dehydration 7)
VIT_11s0016g05360	Phospholipase D alpha 1 precursor (PLD 1) (Choline phosphatase 1)	VIT_06s0004g02060	Aldehyde dehydrogenase 3B1	VIT_04s0023g03680	Histidine kinase 1 (AHK1)
VIT_11s0016g05430	Unknown protein	VIT_06s0004g02070	GTP-binding protein engA	VIT_04s0023g03810	Jasmonate O-methyltransferase
VIT_11s0016g05480	Clathrin assembly protein 2	VIT_06s0004g02200	Unknown protein	VIT_04s0023g03860	Rac-like GTP-binding protein ARAC1 precursor (GTPase protein ROP3)
VIT_11s0016g05520	Plastocyanin domain-containing protein	VIT_06s0004g02290	Unknown	VIT_04s0023g03900	Zinc finger (FYVE type)
VIT_11s0016g05620	TPR4/WSIP2 (topless-related 4)	VIT_06s0004g02310	No hit	VIT_04s0043g00130	Mob1/phocein
VIT_11s0016g05710	UDP-glucuronic acid/UDP-N-acetylgalactosamine transporter	VIT_06s0004g02370	Cinnamyl alcohol dehydrogenase	VIT_04s0043g00160	Receptor protein kinase
VIT_11s0016g05830	No hit	VIT_06s0004g02390	Triacylglycerol lipase	VIT_04s0043g00310	Ribulose-phosphate 3-epimerase
VIT_11s0016g05840	Protease inhibitor/seed storage/lipid transfer protein (LTP)	VIT_06s0004g02410	ATP-NAD kinase	VIT_04s0043g00330	Unknown protein
VIT_11s0016g05880	Ubiquitin-specific protease 12 UBP12	VIT_06s0004g02460	Myb family	VIT_04s0043g00340	Myb KAN1 (KANADI 1)
VIT_11s0037g00180	Leucine aminopeptidase 3, chloroplast precursor	VIT_06s0004g02510	Unknown protein	VIT_04s0043g00380	Unknown protein
VIT_11s0037g00440	Hydroxycinnamoyl-CoA shikimate/quinate hydroxycinnamoyltransferase	VIT_06s0004g02560	Kiwellin Ripening-related protein grip22	VIT_04s0043g00570	Translational activator
VIT_11s0037g00450	No hit	VIT_06s0004g02620	Phenylalanine ammonia-lyase	VIT_04s0043g00700	PTAC3 (plastid transcriptionally active3)
VIT_11s0037g00510	Heat shock protein 70	VIT_06s0004g02640	Receptor protein kinase PERK1	VIT_04s0043g00840	Armadillo/beta-catenin repeat protein / U-box domain-containing protein
VIT_11s0037g00840	Tetratricopeptide repeat (TPR)-containing	VIT_06s0004g02650	No hit	VIT_04s0044g00020	Catalase [Vitis vinifera]
VIT_11s0037g00850	Tetratricopeptide repeat (TPR)-containing	VIT_06s0004g02670	Cyclic nucleotide-gated ion channel 15	VIT_04s0044g00120	Kinase
VIT_11s0037g00860	Haemolysin-III related	VIT_06s0004g02680	Lysine decarboxylase	VIT_04s0044g00130	Unknown protein
VIT_11s0037g00890	Glutamine amidotransferase class-I domain-containing protein	VIT_06s0004g02750	Auxin response factor 16	VIT_04s0044g00150	Wuschel-related homeobox 13
VIT_11s0037g00940	No hit	VIT_06s0004g02830	Unknown protein	VIT_04s0044g00190	Mannitol dehydrogenase
VIT_11s0037g01210	Eceriferum 1 (CER1 protein) Sterol desaturase	VIT_06s0004g02950	Helicase conserved C-terminal domain containing protein	VIT_04s0044g00280	Transcription elongation factor
VIT_11s0037g01230	Basic helix-loop-helix (bHLH) family	VIT_06s0004g03020	Beta-galactosidase	VIT_04s0044g00300	Unknown protein
VIT_11s0037g01370	Ankyrin	VIT_06s0004g03070	Zinc finger (C2H2 type) JACKDAW	VIT_04s0044g00310	Nodulin MtN21 family
VIT_11s0052g00160	ATP binding , related	VIT_06s0004g03100	MLO1	VIT_04s0044g00360	MTN21
VIT_11s0052g00240	Accelerated cell death 11 (ACD11)	VIT_06s0004g03210	Unknown	VIT_04s0044g00540	Pre-mRNA-splicing factor ISY1
VIT_11s0052g00260	Unknown protein	VIT_06s0004g03400	Myosin heavy chain	VIT_04s0044g00640	S-receptor kinase
VIT_11s0052g00350	Receptor kinase TRKe	VIT_06s0004g03590	TOE1 (target of eat1 1) related to apetala2 7	VIT_04s0044g00710	UTP--glucose-1-phosphate uridylyltransferase
VIT_11s0052g00380	Unknown protein	VIT_06s0004g03620	MAPK MPK13	VIT_04s0044g00870	U-box domain containing protein
VIT_11s0052g00430	Glucose-6-phosphate/phosphate-tranlocator	VIT_06s0004g03650	Pseudo-response regulator 7 (APRR7)	VIT_04s0044g00920	Ankyrin
VIT_11s0052g00450	WRKY DNA-binding protein 11	VIT_06s0004g03690	Glutathione S-transferase GSTO1	VIT_04s0044g00950	ATXR5 (setdomain group 15)
VIT_11s0052g00540	ABC protein 3 ATNAP3 non-intrinsic	VIT_06s0004g03700	Phototropin-1	VIT_04s0044g00970	Unknown protein
VIT_11s0052g00610	Homogenitisate geranylgeranyl transferase	VIT_06s0004g03880	Ribonuclease P/MRP protein subunit RPP1	VIT_04s0044g00990	PGSIP1 (Plant glycogenin-like starch initiation protein 1)
VIT_11s0052g00620	AHA2 (Arabidopsis H(+)-ATPase 2)	VIT_06s0004g03890	Histone H4	VIT_04s0044g01000	Pectinesterase family
VIT_11s0052g00630	Metallothionein	VIT_06s0004g03980	Ankyrin	VIT_04s0044g01010	Pectinesterase family
VIT_11s0052g00700	Serine/theronine protein kinase 2	VIT_06s0004g04070	UDP-galactose transporter 5	VIT_04s0044g01020	Pectinesterase family
VIT_11s0052g01150	Nicotianamine synthase	VIT_06s0004g04080	GTP cyclohydrolase II; 3 4-dihydroxy-2-butanone-4-phoshate synthase	VIT_04s0044g01090	Chromatin assembly factor-2 (FASCIATA2) (FAS2)
VIT_11s0052g01180	Xyloglucan endotransglucosylase/hydrolase 23	VIT_06s0004g04130	Protein tyrosine phosphatase protein (PAS2)	VIT_04s0044g01160	Aminotransferase, class V
VIT_11s0052g01190	Xyloglucan endotransglucosylase-hydrolase XTH3	VIT_06s0004g04150	Auxin-regulated protein	VIT_04s0044g01240	PRLI-interacting factor G
VIT_11s0052g01200	Xyloglucan endotransglucosylase/hydrolase 23	VIT_06s0004g04310	Alcohol dehydrogenase	VIT_04s0044g01260	SEU3B protein
VIT_11s0052g01220	Xyloglucan endotransglycosylase 6	VIT_06s0004g04320	Alcohol dehydrogenase 3	VIT_04s0044g01270	Calcineurin phosphoesterase
VIT_11s0052g01260	Xyloglucan endotransglucosylase/hydrolase 23	VIT_06s0004g04440	Osmotin	VIT_04s0044g01280	Beta-1,3-glucan synthase
VIT_11s0052g01270	Xyloglucan endotransglycosylase 6	VIT_06s0004g04470	Heat shock protein 70	VIT_04s0044g01300	DNA cross-link repair protein
VIT_11s0052g01280	Xyloglucan endotransglucosylase/hydrolase 23	VIT_06s0004g04510	Heat shock protein 70	VIT_04s0044g01410	Photosystem I reaction center subunit N (PSAN)
VIT_11s0052g01300	Xyloglucan endotransglycosylase 6	VIT_06s0004g04520	OBP3 (OBF-binding protein 3)	VIT_04s0044g01420	Polygalacturonase GH28
VIT_11s0052g01320	Xyloglucan endotransglycosylase 6	VIT_06s0004g04550	Ankyrin repeat	VIT_04s0044g01430	Unknown protein
VIT_11s0052g01330	Xyloglucan endotransglucosylase/hydrolase 23	VIT_06s0004g04590	Epsin N-terminal homology (ENTH) domain-containing	VIT_04s0044g01450	Unknown protein
VIT_11s0052g01340	Xyloglucan endo-transglycosylase, C-terminal	VIT_06s0004g04620	Unknown	VIT_04s0044g01490	2-oxoisovalerate dehydrogenase alpha subunit, mitochondrial precursor
VIT_11s0052g01460	Receptor kinase TRKe	VIT_06s0004g04700	Outer envelope protein 16	VIT_04s0044g01500	NAC domain containing protein 104
VIT_11s0052g01490	Myb domain protein 36	VIT_06s0004g04730	CAX interacting protein 4	VIT_04s0044g01720	Unknown protein
VIT_11s0052g01710	Xylose isomerase	VIT_06s0004g04810	Protein kinase APK1A	VIT_04s0044g01740	3-hydroxy-3-methylglutaryl-coenzyme A reductase 3
VIT_11s0065g00660	fasciclin arabinogalactan-protein (FLA12)	VIT_06s0004g04820	Salt stress-inducible protein kinase	VIT_04s0044g01750	Thioredoxin reductase 2
VIT_11s0065g01210	Zinc finger (C3HC4-type ring finger)	VIT_06s0004g04890	Rhomboid ATRBL1	VIT_04s0044g01760	Unknown
VIT_11s0103g00370	Cd2+-exporting ATPase HMA2 (Heavy metal ATPase 2)	VIT_06s0004g05170	Lectin protein kinase	VIT_04s0044g01770	Serine/threonine protein phosphatase (PP7)
VIT_11s0103g00380	Cd2+-exporting ATPase HMA2 (Heavy metal ATPase 2)	VIT_06s0004g05180	Ribulose bisphosphate carboxylase/oxygenase activase, chloroplast	VIT_04s0044g01790	Ribosome assembly protein 1
VIT_11s0103g00550	Subtilisin-like serine protease 3	VIT_06s0004g05310	Tropinone reductase	VIT_04s0044g01850	Auxin efflux carrier
VIT_11s0118g00220	Chloride channel protein CLC	VIT_06s0004g05320	Tropinone reductase	VIT_04s0044g01860	Auxin efflux carrier
VIT_11s0118g00390	Oxidoreductase, 2OG-Fe(II) oxygenase	VIT_06s0004g05330	Tropinone reductase	VIT_04s0044g01920	FAR1-related sequence 5
VIT_11s0118g00420	Heparanase protein 3 precursor	VIT_06s0004g05370	Tropinone reductase	VIT_04s0044g01930	FAR1-related sequence 5
VIT_11s0118g00560	Nodulin	VIT_06s0004g05380	Tropinone reductase	VIT_04s0044g01970	Subtilisin protease precursor
VIT_11s0118g00580	Unknown	VIT_06s0004g05400	Tropinone reductase	VIT_04s0044g01990	Lectin protein kinase
VIT_11s0118g00650	Unknown	VIT_06s0004g05490	Myosin heavy chain	VIT_04s0044g02010	Gibberellin 20 oxidase 2
VIT_11s0118g00710	Glycerol-3-phosphate transporter	VIT_06s0004g05540	Metal tolerance protein B MTPB1	VIT_04s0069g00250	Unknown
VIT_11s0118g00770	Unknown protein	VIT_06s0004g05640	Pentatricopeptide (PPR) repeat-containing protein	VIT_04s0069g00260	Glutamate receptor 2.8
VIT_11s0118g00780	Zinc finger (C3HC4-type ring finger)	VIT_06s0004g05650	Unknown protein	VIT_04s0069g00270	Glutamate receptor 2.8
VIT_11s0118g00790	Pto-like serine/threonine kinase	VIT_06s0004g05670	Glutathione S-transferase 25 GSTU7	VIT_04s0069g00770	UDP-glucuronic acid/UDP-N-acetylgalactosamine transporter
VIT_11s0149g00040	Adenylate kinase	VIT_06s0004g05680	Glutathione S-transferase 25 GSTU7	VIT_04s0069g00780	Cellulose synthase CSLC05
VIT_11s0149g00050	Hexose transporter 7	VIT_06s0004g05740	IMP dehydrogenase/GMP reductase	VIT_04s0069g00790	Cyclic nucleotide-regulated ion channel (CNGC14)
VIT_11s0149g00120	DICER-like 4	VIT_06s0004g05770	Heat shock protein 17.6 kDa class I	VIT_04s0069g00860	Sarcosine oxidase
VIT_11s0206g00110	Serine carboxypeptidase S28	VIT_06s0004g05780	UDP-glucoronosyl and UDP-glucosyl transferase	VIT_04s0069g00870	Myosin-related
VIT_12s0028g00050	Beta-1,3 glucanase	VIT_06s0004g05790	Unknown protein	VIT_04s0069g00920	WRKY DNA-binding protein 11
VIT_12s0028g00400	1,3-beta-glucan synthase	VIT_06s0004g05910	Organic anion transmembrane transporter	VIT_04s0069g01010	Harpin-induced protein
VIT_12s0028g00490	Component of oligomeric golgi complex 5	VIT_06s0004g05940	Uncoupling protein 1	VIT_04s0079g00160	Auxin response factor 8
VIT_12s0028g00500	Unknown	VIT_06s0004g05950	Unknown protein	VIT_04s0079g00200	Auxin response factor 8
VIT_12s0028g00510	Lipase class 3	VIT_06s0004g05960	Unknown protein	VIT_04s0079g00230	Sucrose synthase
VIT_12s0028g00560	Unknown	VIT_06s0004g06060	Unknown protein	VIT_04s0079g00260	Unknown protein
VIT_12s0028g00580	Unknown protein	VIT_06s0004g06080	Proton-dependent oligopeptide transport (POT) family protein	VIT_04s0079g00350	Tubulin, Beta
VIT_12s0028g00630	Hydroxyacylglutathione hydrolase 3	VIT_06s0004g06130	Thiamine biosynthesis protein ThiC	VIT_04s0079g00410	CIR1/RVE2 (circadian 1)
VIT_12s0028g00710	4-hydroxyphenylpyruvate dioxygenase	VIT_06s0004g06170	Thylakoid soluble phosphoprotein	VIT_04s0079g00420	Alpha-expansin 13 precursor
VIT_12s0028g00920	Glutathione S-transferase 9 GSTF9	VIT_06s0004g06240	Zinc finger (C2H2 type) family	VIT_04s0079g00610	Early nodulin ENOD18 protein
VIT_12s0028g00930	Glutathione S-transferase 9 GSTF9	VIT_06s0004g06290	Binding	VIT_04s0079g00650	SET Domain group 40
VIT_12s0028g00940	Electron transfer flavoprotein alpha-subunit precursor (Alpha-ETF)	VIT_06s0004g06370	UDP-glucose: anthocyanidin 5,3-O-glucosyltransferase	VIT_04s0079g00690	Glutathione S-transferase 26 GSTF12
VIT_12s0028g00960	Phytoene synthase, chloroplast precursor	VIT_06s0004g06380	UDP-glucose: anthocyanidin 5,3-O-glucosyltransferase	VIT_04s0079g00800	DJ-1 protein / protease
VIT_12s0028g01110	Phytochrome- interacting factor 5 PIL6	VIT_06s0004g06390	UDP-glucose glucosyltransferase	VIT_04s0079g00810	Cold induced protein
VIT_12s0028g01120	Amine oxidase	VIT_06s0004g06400	Anthocyanidin 3-O-glucosyltransferase	VIT_04s0159g00050	Unknown protein
VIT_12s0028g01160	Transparent testa 12 protein	VIT_06s0004g06480	CYP71E	VIT_04s0210g00050	Strictosidine synthase
VIT_12s0028g01330	Glu-tRNA(Gln) amidotransferase subunit A	VIT_06s0004g06500	Villin	VIT_04s0210g00060	Mucin-like protein
VIT_12s0028g01360	PMR5 (powdery mildew resistant 5)	VIT_06s0004g06520	Ammonium transporter 1, member 1 (AMT1.1)	VIT_04s0210g00080	Strictosidine synthase
VIT_12s0028g01370	PMR5 (powdery mildew resistant 5)	VIT_06s0004g06540	Undecaprenyl pyrophosphate synthetase	VIT_04s0210g00110	AMP-dependent synthetase and ligase
VIT_12s0028g01390	Small heat shock protein ACD31	VIT_06s0004g06560	ABC transporter G member 23	VIT_04s0210g00140	AMP-dependent synthetase and ligase
VIT_12s0028g01570	Zinc finger (C3HC4-type ring finger)	VIT_06s0004g06650	1-phosphatidylinositol-4,5-bisphosphate phosphodiesterase	VIT_05s0020g00010	Protein transporter
VIT_12s0028g01720	Unknown	VIT_06s0004g06660	Phosphoinositide-specific phospholipase C	VIT_05s0020g00170	Zinc knuckle
VIT_12s0028g01980	Ribosomal protein L1	VIT_06s0004g06880	Ran-binding protein 1 RanBP1	VIT_05s0020g00400	Galactosyltransferase family protein
VIT_12s0028g02010	PMR5 (powdery mildew resistant 5)	VIT_06s0004g07020	Ethylene overproducer 1 (ETO1)	VIT_05s0020g00440	Boron transporter-like protein 1
VIT_12s0028g02140	F-box/LRR-repeat MAX2	VIT_06s0004g07070	Protein kinase	VIT_05s0020g00460	Evolutionarily conserved C-terminal region 6
VIT_12s0028g02160	Ribulose bisphosphate carboxylase, large chain	VIT_06s0004g07270	UDP-glucoronosyl and UDP-glucosyl transferase	VIT_05s0020g00560	WD-40 repeat
VIT_12s0028g02440	Unknown protein	VIT_06s0004g07490	Unknown protein	VIT_05s0020g00580	Protein transporter
VIT_12s0028g03010	Glutaredoxin	VIT_06s0004g07550	Wound-induced protein WI12	VIT_05s0020g00620	Kinesin phragmoplast orienting kinesin 1
VIT_12s0028g03110	Caffeoyl-CoA 3-O-methyltransferase	VIT_06s0004g07560	Ribosomal protein S29 28S	VIT_05s0020g00640	Methyltransferase
VIT_12s0028g03200	Rooty/superroot1	VIT_06s0004g07750	TPA: class III peroxidase 40	VIT_05s0020g00670	S-adenosylmethionine synthetase 1 (SAM1)
VIT_12s0028g03230	RNA helicase	VIT_06s0004g07770	Peroxidase	VIT_05s0020g00680	ABC transporter G member 21
VIT_12s0028g03610	Cellulase	VIT_06s0004g07850	Unknown protein	VIT_05s0020g00730	Receptor-like protein kinase
VIT_12s0028g03640	Ripening induced protein	VIT_06s0004g07870	CBL-interacting protein kinase 16	VIT_05s0020g00760	Pyruvate dehydrogenase kinase, Mitochondrial
VIT_12s0034g01030	R protein MLA10	VIT_06s0004g07880	Allergen	VIT_05s0020g00830	CBL-interacting protein kinase 1 (CIPK1)
VIT_12s0034g01070	R protein MLA10	VIT_06s0004g07930	Nucleotidyltransferase family	VIT_05s0020g00840	No hit
VIT_12s0034g01090	Lung seven transmembrane receptor	VIT_06s0004g07970	Alpha-expansin 10 precursor	VIT_05s0020g00850	Transposon protein, Mutator sub-class
VIT_12s0034g01140	Plastocyanin domain-containing protein	VIT_06s0004g08030	Alanyl-tRNA synthetase	VIT_05s0020g00880	5-nucleotidase
VIT_12s0034g01160	Blue (type 1) copper domain	VIT_06s0004g08070	BZIP transcription factor, putative (bZIP52)	VIT_05s0020g00890	P-glycoprotein 11
VIT_12s0034g01750	R protein MLA10	VIT_06s0004g08080	Zinc finger (C3HC4-type ring finger)	VIT_05s0020g00970	Thioesterase family
VIT_12s0034g01760	Unknown protein	VIT_06s0004g08110	No hit	VIT_05s0020g01070	IAA31
VIT_12s0034g01810	2OG-Fe(II) oxygenase	VIT_06s0004g08150	Trans-cinnamate 4-monooxygenase	VIT_05s0020g01080	Unknown
VIT_12s0034g01860	Phosphogluconate dehydrogenase	VIT_06s0004g08170	CENP-E like kinetochore protein	VIT_05s0020g01090	BZIP protein HY5 (HY5)
VIT_12s0034g01880	No hit	VIT_06s0004g08190	Ethylene-responsive transcription factor cytokinin response factor 1	VIT_05s0020g01110	Pectinacetylesterase
VIT_12s0034g01890	Cupin region	VIT_06s0004g08200	Ubiquitin-conjugating enzyme E2 D/E	VIT_05s0020g01140	Ribosomal protein L18
VIT_12s0034g01930	Globulin-like protein	VIT_06s0004g08230	Root phototropism protein 2	VIT_05s0020g01170	Translationally-controlled tumor protein
VIT_12s0034g01950	Legumin	VIT_06s0004g08250	Leucine-rich repeat transmembrane protein kinase, putative	VIT_05s0020g01220	ESD4 (early in short days 4)
VIT_12s0034g01970	Cupin	VIT_06s0004g08310	Unknown protein	VIT_05s0020g01240	Geranylgeranyl pyrophosphate synthase
VIT_12s0034g01980	Globulin-like protein	VIT_06s0004g08380	Unknown protein	VIT_05s0020g01260	Pentatricopeptide (PPR) repeat-containing protein
VIT_12s0034g02140	S3 self-incompatibility locus	VIT_06s0004g08440	Unknown protein	VIT_05s0020g01280	Wound-responsive protein
VIT_12s0034g02200	RKF3 (receptor-like kinase IN in flowers 3)	VIT_06s0009g00310	Unknown protein	VIT_05s0020g01320	Cullin 1C
VIT_12s0034g02370	Unknown protein	VIT_06s0009g00320	U-box protein	VIT_05s0020g01360	Myb family
VIT_12s0035g00260	Mlo4	VIT_06s0009g00410	BLH1 (embryo sac development arrest 29)	VIT_05s0020g01400	SRC2/SRC2 (soybean gene regulated BY cold-2)
VIT_12s0035g00730	No hit	VIT_06s0009g00440	LHW (lonesome highway)	VIT_05s0020g01460	Protein phosphatase 2C
VIT_12s0035g00740	No hit	VIT_06s0009g00680	Pyridine nucleotide-disulphide oxidoreductase	VIT_05s0020g01470	Aminoacyl-tRNA synthetase
VIT_12s0035g01020	Ribosomal protein L3B	VIT_06s0009g00690	NIMA-related kinase NEK6	VIT_05s0020g01530	Alpha-1,6-xylosyltransferase
VIT_12s0035g01050	Octicosapeptide/Phox/Bem1p (PB1) domain-containing protein	VIT_06s0009g00810	Periplasmic beta-glucosidase precursor	VIT_05s0020g01540	Protein arginine N-methyltransferase
VIT_12s0035g01240	No hit	VIT_06s0009g00850	Strictosidine synthase	VIT_05s0020g01640	Transcription termination factor mitochondrial mTERF
VIT_12s0035g01330	RPS2 (resistant to p. syringae 2)	VIT_06s0009g00880	Axial regulator YABBY2	VIT_05s0020g01820	Integral membrane family protein UPF0497
VIT_12s0035g01520	Disease resistance protein RPS2	VIT_06s0009g00980	CXE carboxylesterase	VIT_05s0020g01830	UPF0497 family
VIT_12s0035g01760	DNA (cytosine-5)-methyltransferase AthI	VIT_06s0009g01030	BTB-POZ and math Domain 4 ATBPM4	VIT_05s0020g01840	3,8-divinyl protochlorophyllide a 8-vinyl reductase
VIT_12s0035g01770	DNA (cytosine-5)-methyltransferase AthI	VIT_06s0009g01110	Cation exchanger (CAX7)	VIT_05s0020g01900	No hit
VIT_12s0035g01820	Proton-dependent oligopeptide transport (POT) family protein	VIT_06s0009g01180	UBP1 interacting protein 2a (UBA2a)	VIT_05s0020g01910	1,4-alpha-D-glucan maltohydrolase
VIT_12s0035g01900	Pectinesterase family	VIT_06s0009g01320	L-ascorbate oxidase	VIT_05s0020g01980	Acyl carrier protein, mitochondrial 3
VIT_12s0035g01920	Methionine S-methyltransferase	VIT_06s0009g01350	R protein PRF disease resistance protein	VIT_05s0020g02030	Shikimate dehydrogenase
VIT_12s0035g01960	Stichel	VIT_06s0009g01380	Ethylene-insensitive 3 (EIN3)	VIT_05s0020g02050	DnaJ homolog, subfamily B, member 12
VIT_12s0035g02040	No hit	VIT_06s0009g01450	Salutaridine reductase	VIT_05s0020g02070	BRCT domain-containing protein
VIT_12s0035g02080	Unknown protein	VIT_06s0009g01670	forkhead-associated domain-containing protein	VIT_05s0020g02090	Unknown
VIT_12s0035g02110	Glutathione S-transferase Z1 GSTZ1	VIT_06s0009g01810	APK2A (protein kinase 2A)	VIT_05s0020g02130	1-deoxy-D-xylulose-5-phosphate synthase, chloroplast precursor
VIT_12s0035g02180	Endo-1,4-beta-glucanase	VIT_06s0009g01920	No hit	VIT_05s0020g02160	Squamosa promoter-binding protein 7 (SPL7)
VIT_12s0035g02190	MLO-like protein 13	VIT_06s0009g02450	Integrase	VIT_05s0020g02170	Sugar transporter ERD6-like 16
VIT_12s0035g02290	Nodulin	VIT_06s0009g02480	Myb domain protein 65	VIT_05s0020g02180	Unknown protein
VIT_12s0055g00370	Harpin-induced protein	VIT_06s0009g02500	Plastocyanin domain-containing protein	VIT_05s0020g02200	Inosine-uridine preferring nucleoside hydrolase
VIT_12s0055g00380	No hit	VIT_06s0009g02590	Pectinesterase family	VIT_05s0020g02230	Pto kinase interactor
VIT_12s0055g00810	Cationic peroxidase	VIT_06s0009g02700	F-box family protein	VIT_05s0020g02280	Unknown protein
VIT_12s0055g01010	Peroxidase	VIT_06s0009g02810	Flavonoid 3',5'-hydroxylase	VIT_05s0020g02320	Apoptosis inhibitor
VIT_12s0057g00110	Wound-induced	VIT_06s0009g02830	Flavonoid 3',5'-hydroxylase	VIT_05s0020g02330	No hit
VIT_12s0057g00120	Wound-induced	VIT_06s0009g02840	Flavonoid 3',5'-hydroxylase	VIT_05s0020g02340	Methionine sulfoxide reductase
VIT_12s0057g00150	Wound-induced	VIT_06s0009g02920	flavonoid 3',5'-hydroxylase [Vitis vinifera]	VIT_05s0020g02360	Protein phosphatase 2C
VIT_12s0057g00180	Wound-induced	VIT_06s0009g02970	Flavonoid 3',5'-hydroxylase	VIT_05s0020g02450	FAR1-related sequence 7
VIT_12s0057g00250	NDB3 (alternative NAD(P)H dehydrogenase 32)	VIT_06s0009g03000	Flavonoid 3',5'-hydroxylase	VIT_05s0020g02480	Glutamine synthetase
VIT_12s0057g00310	Gamete expressed1 (GEX1)	VIT_06s0009g03010	flavonoid 3',5'-hydroxylase [Vitis vinifera]	VIT_05s0020g02500	Unknown protein
VIT_12s0057g00470	C2 domain containing protein	VIT_06s0009g03120	Cytochrome P450, family 79, subfamily A, polypeptide 2	VIT_05s0020g02560	Ribonucleotide reductase small subunit
VIT_12s0057g00520	Serine/threonine-protein kinase WNK3	VIT_06s0009g03420	C2 domain-containing protein	VIT_05s0020g02650	Unknown protein
VIT_12s0057g00630	LHCB2.1 (Photosystem II light harvesting complex gene 2.1)	VIT_06s0009g03450	LRP1 (lateral root primordium 1)	VIT_05s0020g02680	Zinc finger (C3HC4-type ring finger)
VIT_12s0057g00700	Glucan endo-1,3-beta-glucosidase 3 precursor	VIT_06s0009g03470	Unknown protein	VIT_05s0020g02720	7S globulin precursor, basic
VIT_12s0057g00940	Glucose-6-phosphate 1-dehydrogenase 2, chloroplast precursor	VIT_06s0009g03540	No hit	VIT_05s0020g02770	Unknown protein
VIT_12s0057g00980	Phytochrome defective C (PHYC)	VIT_06s0009g03630	CYP86A2	VIT_05s0020g02790	Nuclear transcription factor Y subunit C-9
VIT_12s0057g01020	fasciclin-like arabinogalactan protein FLA2	VIT_06s0009g03640	Annexin 1 (ANN1)	VIT_05s0020g02800	Carbohydrate kinase
VIT_12s0057g01060	Jasmonate O-methyltransferase	VIT_06s0009g03740	Serine-glyoxylate aminotransferase	VIT_05s0020g02810	Unknown protein
VIT_12s0057g01070	S-adenosyl-L-methionine:salicylic acid carboxyl methyltransferase	VIT_06s0009g03800	PHD finger transcription factor	VIT_05s0020g02860	Zinc finger (C3HC4-type ring finger)
VIT_12s0059g00220	Epoxide hydrolase	VIT_06s0061g00010	Magnesium-chelatase subunit chlD, chloroplast precursor	VIT_05s0020g02890	GPI-anchored protein-like protein II
VIT_12s0059g00230	Epoxide hydrolase 2	VIT_06s0061g00040	Hexokinase 6	VIT_05s0020g02910	STE11 protein kinase homolog NPK1
VIT_12s0059g00290	Calmodulin-binding region IQD33	VIT_06s0061g00080	Saccharopine dehydrogenase	VIT_05s0020g03090	Chloride channel protein (CLC-d)
VIT_12s0059g00370	EF hand	VIT_06s0061g00230	ABC transporter G member 7	VIT_05s0020g03130	Plastocyanin domain-containing protein
VIT_12s0059g00490	Unknown	VIT_06s0061g00240	ABC transporter G member 7	VIT_05s0020g03150	Unknown protein
VIT_12s0059g00500	No hit	VIT_06s0061g00330	Unknown protein	VIT_05s0020g03160	Transmembrane protein 49
VIT_12s0059g00530	EDM2	VIT_06s0061g00350	ABC transporter G member 7	VIT_05s0020g03170	Lipoxygenase
VIT_12s0059g00750	Prephenate dehydratase	VIT_06s0061g00380	Phosphatidate cytidylyltransferase	VIT_05s0020g03180	Photosystem I reaction center subunit II, chloroplast precursor
VIT_12s0059g00760	Adenosine 5' phosphosulfate reductase	VIT_06s0061g00450	4-coumarate-CoA ligase	VIT_05s0020g03190	Haloacid dehalogenase hydrolase
VIT_12s0059g00770	Monocopper oxidase SKS5 (SKU5 Similar 5)	VIT_06s0061g00550	Xyloglucan endotransglucosylase/hydrolase 32	VIT_05s0020g03200	Spermine synthase
VIT_12s0059g00870	MAPKKK15	VIT_06s0061g00620	Short-chain dehydrogenase carbonyl reductase 3	VIT_05s0020g03320	Copper amine oxidase
VIT_12s0059g00880	WRKY DNA-binding protein 6	VIT_06s0061g00730	Aquaporin GAMMA-TIP3/TIP1;3	VIT_05s0020g03370	5-nucleotidase surE
VIT_12s0059g00960	Cellulose synthase CSLB04	VIT_06s0061g00760	Zinc finger (C2H2 type) family	VIT_05s0020g03380	WNK1 (with no lysine (K) 1)
VIT_12s0059g01240	Nitrate transporter (NTP3)	VIT_06s0061g00810	Cyclin-dependent kinase regulatory subunit CKS2	VIT_05s0020g03490	ferredoxin
VIT_12s0059g01250	Endo-1,4-beta-glucanase	VIT_06s0061g01030	Aspartic proteinase nepenthesin-2 precursor	VIT_05s0020g03590	Unknown protein
VIT_12s0059g01300	Unknown protein	VIT_06s0061g01040	Argonaute protein	VIT_05s0020g03650	Unknown protein
VIT_12s0059g01320	Glucan endo-1,3-beta-glucosidase 7 precursor	VIT_06s0061g01060	Magnesium transporter CorA 10	VIT_05s0020g03760	RNA helicase SDE3 (SDE3)
VIT_12s0059g01560	Protein disulfide-isomerase A6	VIT_06s0061g01110	Lecithine cholesterol acyltransferase	VIT_05s0020g03970	Sulfate transporter 3.1 (AST12) (AtST1)
VIT_12s0059g01600	Lipid-A-disaccharide synthase	VIT_06s0061g01120	UDP-D-apiose/UDP-D-xylose synthase	VIT_05s0020g03980	Calmodulin-binding region IQD19
VIT_12s0059g01850	Peroxisomal membrane protein	VIT_06s0061g01290	No hit	VIT_05s0020g04000	Zinc finger (C3HC4-type ring finger)
VIT_12s0059g02240	Unknown	VIT_06s0061g01300	Prephenate dehydratase	VIT_05s0020g04020	Unknown protein
VIT_12s0059g02360	Myb caprice CPC	VIT_06s0061g01310	Nucleobase-ascorbate transporter 12 (NAT12)	VIT_05s0020g04040	Chlorophyllase (CLH2)
VIT_12s0059g02510	Zinc finger (B-box type)	VIT_06s0061g01440	Unknown protein	VIT_05s0020g04130	Perakine reductase aldo/keto reductase
VIT_12s0134g00020	Isoprene synthase	VIT_06s0061g01470	ABC transporter G member 22	VIT_05s0020g04170	RecA/Rad51/DMC1
VIT_12s0134g00030	E-beta-ocimene synthase	VIT_06s0061g01480	ABC transporter G member 22	VIT_05s0020g04190	PINHEAD (Protein ZWILLE)
VIT_12s0134g00160	Xyloglucan endotransglycosylase/hydrolase 16	VIT_06s0061g01540	KCBP- interacting protein kinase	VIT_05s0020g04210	Sulfate adenylyltransferase 3
VIT_12s0134g00170	No hit	VIT_06s0061g01560	PINOID	VIT_05s0020g04270	Ca2+-ATPase 13 ACA13, plasma membrane
VIT_12s0134g00240	Avr9/Cf-9 rapidly elicited protein 20	VIT_06s0080g00030	Aldo/keto reductase	VIT_05s0020g04300	Ca2+-ATPase 13 ACA13, plasma membrane
VIT_12s0134g00560	Unknown protein	VIT_06s0080g00070	S-receptor kinase	VIT_05s0020g04330	Ca2+-ATPase 13 ACA13, plasma membrane
VIT_12s0142g00110	Splicing factor, arginine/serine-rich 2	VIT_06s0080g00150	Subtilisin-like proteinase AIR3	VIT_05s0020g04380	Calcium-transporting ATPase 13 ACA13
VIT_12s0142g00160	Unknown protein	VIT_06s0080g00170	Aluminium-tolerance ALMT1	VIT_05s0020g04390	Ca2+-ATPase 13 ACA13, plasma membrane
VIT_12s0142g00190	No hit	VIT_06s0080g00310	Esterase/lipase/thioesterase family protein	VIT_05s0020g04440	Unknown protein
VIT_12s0142g00200	Ribosomal protein L1 60S	VIT_06s0080g00320	Esterase/lipase/thioesterase	VIT_05s0020g04450	G-protein gamma subunit 1 (AGG1)
VIT_12s0142g00570	R protein disease resistance protein	VIT_06s0080g00370	F-box domain containing protein	VIT_05s0020g04470	ADP-ribosylation factor C1
VIT_12s0178g00160	Unknown	VIT_06s0080g00570	Unknown protein	VIT_05s0020g04490	No hit
VIT_13s0019g00330	Aquaporin TIP1;3	VIT_06s0080g00680	No hit	VIT_05s0020g04500	Unknown protein
VIT_13s0019g00350	ARF GTPase activator, ARF-GAP Domain 13	VIT_06s0080g00750	Unknown protein	VIT_05s0020g04510	GDP-mannose 3,5-epimerase 1
VIT_13s0019g00750	Annexin ANN4	VIT_06s0080g00810	Lycopene beta cyclase (LYC)	VIT_05s0020g04570	CBL-interacting protein kinase 7 (CIPK7)
VIT_13s0019g00800	Histone H4	VIT_06s0080g00970	NAC domain-containing protein 40	VIT_05s0020g04600	Metallothionein
VIT_13s0019g00860	Small heat-shock protein HSP17.5 Cytosolic class I	VIT_06s0080g00980	Secoisolariciresinol dehydrogenase	VIT_05s0020g04670	No hit
VIT_13s0019g01110	R protein PRF disease resistance protein	VIT_06s0080g01100	Unknown protein	VIT_05s0020g04680	Auxin-induced protein 22D
VIT_13s0019g01190	Alpha galactosidase	VIT_06s0080g01160	Aspartyl protease	VIT_05s0020g04710	Protein transport protein Sec23A
VIT_13s0019g01240	Actin beta/gamma 1	VIT_06s0080g01270	HAT dimerisation domain-containing protein	VIT_05s0020g04720	Magnesium transporter CorA-like family protein
VIT_13s0019g01410	OBP3 (OBF-binding protein 3)	VIT_07s0005g00010	Glutathione S-transferase 8 GSTF8	VIT_05s0020g04730	Zinc finger (C3HC4-type ring finger)
VIT_13s0019g01490	C2 domain-containing protein	VIT_07s0005g00030	Glutathione S-transferase 8 GSTF8	VIT_05s0020g04800	Histone H1
VIT_13s0019g01810	Scarecrow transcription factor 14 (SCL14)	VIT_07s0005g00060	No hit	VIT_05s0020g04850	H1flk
VIT_13s0019g02110	fringe-related protein	VIT_07s0005g00150	Galactosyl transferase GMA12/MNN10	VIT_05s0020g04950	CwfJ
VIT_13s0019g02130	Tropinone reductase	VIT_07s0005g00170	Rubber elongation factor (REF)	VIT_05s0020g05060	Cellulose synthase CSLG2
VIT_13s0019g02210	Sterol 4-alpha-methyl-oxidase 1 (SMO1)	VIT_07s0005g00180	TOC159 (translocon outer membrane complex 159)	VIT_05s0029g00020	Ribosomal protein L13A (RPL13aD) 60S
VIT_13s0019g02230	PAP/25A associated domain containing protein	VIT_07s0005g00350	No hit	VIT_05s0029g00110	Unknown protein
VIT_13s0019g02360	Pyrroline-5-carboxylate synthetase	VIT_07s0005g00390	Beta Glucosidase 11	VIT_05s0029g00120	No hit
VIT_13s0019g02430	LIM domain containing protein	VIT_07s0005g00410	Glycosyl hydrolase family 1 protein	VIT_05s0029g00190	Glucan endo-1,3-beta-glucosidase 4 precursor
VIT_13s0019g02850	Heat shock protein 17.6 kDa class I	VIT_07s0005g00510	Monoglyceride lipase	VIT_05s0029g00210	Ubiquitin-specific protease 2 (UBP2)
VIT_13s0019g02890	Glucosyltransferase-2	VIT_07s0005g00620	U3 small nucleolar RNA-associated protein 14	VIT_05s0029g00220	4F5 protein
VIT_13s0019g02930	Heat shock protein 17.6 kDa class I	VIT_07s0005g00730	Pectinesterase family	VIT_05s0029g00240	Pentatricopeptide (PPR) repeat-containing
VIT_13s0019g02990	Cis-zeatin O-beta-D-glucosyltransferase	VIT_07s0005g00750	Sucrose synthase	VIT_05s0029g00310	Serine hydroxymethyltransferase 1
VIT_13s0019g03000	Heat shock protein 17.6 kDa class I	VIT_07s0005g00870	Erg-1	VIT_05s0029g00370	Cystatin
VIT_13s0019g03310	Transposon protein	VIT_07s0005g00890	Polygalacturonase GH28	VIT_05s0029g00390	Basic helix-loop-helix (bHLH) family
VIT_13s0019g03530	No hit	VIT_07s0005g00940	Kinesin motor protein	VIT_05s0029g00420	Nucleotide sugar epimerase
VIT_13s0019g03610	RNA recognition motif (RRM)-containing protein	VIT_07s0005g01050	Unknown protein	VIT_05s0029g00470	Unknown protein
VIT_13s0019g03910	Unknown	VIT_07s0005g01060	Histone H1	VIT_05s0029g00480	Eceriferum 2 (CER2)
VIT_13s0019g04050	TET6 (tetraspanin6)	VIT_07s0005g01090	ATP binding protein	VIT_05s0029g00500	DnaJ homolog, subfamily A, member 2
VIT_13s0019g04100	Zinc finger (C3HC4-type ring finger)	VIT_07s0005g01140	Unknown protein	VIT_05s0029g00530	Poly(A) binding protein
VIT_13s0019g04110	Retrotransposon protein	VIT_07s0005g01190	Unknown protein	VIT_05s0029g00550	HEAT repeat-containing protein
VIT_13s0019g04280	Aquaporin PIP2B	VIT_07s0005g01240	Triacylglycerol lipase	VIT_05s0029g00990	Tripeptidyl-peptidase 2
VIT_13s0019g04440	Zinc finger (C3HC4-type ring finger)	VIT_07s0005g01290	DnaJ homolog, subfamily C, member 7	VIT_05s0029g01140	Sucrose-phosphate synthase
VIT_13s0019g04450	ATSYTA/NTMC2T1.1/NTMC2TYPE1.1/SYTA	VIT_07s0005g01470	Unknown protein	VIT_05s0029g01350	RabGAP/TBC domain-containing protein
VIT_13s0019g04580	Zinc finger (DNL type)	VIT_07s0005g01520	WRKY DNA-binding protein 35	VIT_05s0049g00060	Oxidative-stress responsive 1
VIT_13s0019g04910	Pectate lyase	VIT_07s0005g01580	Invertase/pectin methylesterase inhibitor	VIT_05s0049g00070	PhSUP1 SUPERMAN
VIT_13s0019g05070	Nodulin family protein	VIT_07s0005g01670	No hit	VIT_05s0049g00140	Unknown protein
VIT_13s0047g00100	No hit	VIT_07s0005g01680	Stachyose synthase	VIT_05s0049g00210	Lesion inducing protein
VIT_13s0047g00510	DNA gyrase subunit A	VIT_07s0005g01740	Zinc knuckle	VIT_05s0049g00290	No hit
VIT_13s0047g01030	LysM receptor-like kinase	VIT_07s0005g01760	Glycerol-3-phosphate acyltransferase 3 (AtGPAT3)	VIT_05s0049g00310	E8 protein
VIT_13s0047g01040	Pentatricopeptide (PPR) repeat-containing protein	VIT_07s0005g01790	Acyl-CoA synthetase long-chain member 2	VIT_05s0049g00330	E8 protein
VIT_13s0064g00030	Choline transporter	VIT_07s0005g01830	Unknown protein	VIT_05s0049g00350	Desacetoxyvindoline 4-hydroxylase
VIT_13s0064g00370	Alpha-N-acetylglucosaminidase	VIT_07s0005g01980	Glycosyl transferase family 8 protein	VIT_05s0049g00390	E8 protein
VIT_13s0064g00390	Polyamine oxidase	VIT_07s0005g02040	Alpha-L-fucosidase 2 precursor	VIT_05s0049g00400	Desacetoxyvindoline 4-hydroxylase
VIT_13s0064g00440	24-sterol C-methyltransferase	VIT_07s0005g02080	No hit	VIT_05s0049g00420	E8 protein
VIT_13s0064g00460	Unknown protein	VIT_07s0005g02130	TolB protein-related	VIT_05s0049g00440	Unknown protein
VIT_13s0064g00480	Beta-primeverosidase	VIT_07s0005g02230	S-adenosylmethionine synthetase 1 (SAM1)	VIT_05s0049g00480	Zinc finger (C3HC4-type ring finger)
VIT_13s0064g00790	No hit	VIT_07s0005g02420	Haloacid dehalogenase hydrolase	VIT_05s0049g00550	No hit
VIT_13s0064g01110	No hit	VIT_07s0005g02540	Protoporphyrinogen oxidase (PPOX)	VIT_05s0049g00770	No hit
VIT_13s0064g01120	No hit	VIT_07s0005g02560	Chitinase Class I	VIT_05s0049g00940	Inorganic phosphate transporter 1-4
VIT_13s0064g01260	DNA-damage-repair/toleration protein (DRT100)	VIT_07s0005g02570	WRKY DNA-binding protein 47	VIT_05s0049g00970	No hit
VIT_13s0064g01380	Anthranilate phosphoribosyltransferase	VIT_07s0005g02630	Protein transport protein SEC23	VIT_05s0049g00980	Cofilin
VIT_13s0064g01510	Auxin-independent growth promoter	VIT_07s0005g02660	ABC transporter B member 13	VIT_05s0049g01020	Myb domain protein 14
VIT_13s0064g01800	R protein MLA10	VIT_07s0005g02700	KCO5 (Ca2+ activated outward rectifying K+ channel 5)	VIT_05s0049g01040	Pre-mRNA-processing factor SLU7
VIT_13s0064g01870	R protein MLA10	VIT_07s0005g02710	Unknown protein	VIT_05s0049g01050	Unknown
VIT_13s0067g00140	Proline-rich family protein	VIT_07s0005g02800	ADP-glucose pyrophosphorylase large subunit 2	VIT_05s0049g01090	Glutathione S-transferase 25 GSTU7
VIT_13s0067g00430	GTB1 (global transcription factor group B1)	VIT_07s0005g02950	AN3 (ANGUSITFOLIA3)	VIT_05s0049g01130	Aldo/keto reductase
VIT_13s0067g00700	Hydrolase, alpha/beta fold	VIT_07s0005g02970	Myosin-like protein XIC	VIT_05s0049g01180	Ankyrin
VIT_13s0067g00860	Early flowering 4	VIT_07s0005g02990	Bet1 SNARE 1-1	VIT_05s0049g01220	Protein kinase MK6
VIT_13s0067g00890	Phosphoinositide-specific phospholipase C	VIT_07s0005g03220	Ethylene-responsive transcription factor ERF098	VIT_05s0049g01290	Protein phosphatase 2C
VIT_13s0067g00990	Heat shock protein-related	VIT_07s0005g03230	Transcription factor TSRF1	VIT_05s0049g01320	Unknown protein
VIT_13s0067g01000	PHD finger protein alfin	VIT_07s0005g03340	Myb domain protein 14	VIT_05s0049g01350	Kinesin phragmoplast-associated kinesin-related protein 2 (PAKRP2)
VIT_13s0067g01100	RPM1 (resistance to p. syringae pv maculicola 1)	VIT_07s0005g03570	Arabinose-5-phosphate isomerase	VIT_05s0049g01410	Phosphate transporter 1
VIT_13s0067g01310	R protein disease resistance protein	VIT_07s0005g03730	Protein phosphatase 2 (formerly 2A), regulatory subunit B''	VIT_05s0049g01450	No hit
VIT_13s0067g01730	Steroid 5alpha-reductase	VIT_07s0005g03910	Phosphatidylcholine-sterol O-acyltransferase	VIT_05s0049g01470	Unknown protein
VIT_13s0067g01980	Proteinase inhibitor (LUTI)	VIT_07s0005g03940	ATBARD1/BARD1 (breast cancer associated ring 1);	VIT_05s0049g01480	Ribosomal protein L28, chloroplast (CL28) 50S
VIT_13s0067g02050	Unknown protein	VIT_07s0005g03960	Peptide transporter protein 3	VIT_05s0049g01500	DAG protein, chloroplast precursor
VIT_13s0067g02070	Kelch repeat-containing protein	VIT_07s0005g04020	Leucine Rich Repeat receptor-like kinase	VIT_05s0049g01750	Unknown protein
VIT_13s0067g02160	Ca(2+)-dependent nuclease	VIT_07s0005g04050	Leucine Rich Repeat receptor-like kinase	VIT_05s0049g01780	Caleosin
VIT_13s0067g02220	Amino acid permease	VIT_07s0005g04130	Acid phosphatase class B	VIT_05s0049g01830	CCT motif constans-like
VIT_13s0067g02420	No hit	VIT_07s0005g04340	Unknown protein	VIT_05s0049g01850	Unknown protein
VIT_13s0067g02560	Unknown protein	VIT_07s0005g04350	No hit	VIT_05s0049g01860	Receptor-like protein kinase
VIT_13s0067g02630	No hit	VIT_07s0005g04360	Unknown protein	VIT_05s0049g01870	Import receptor subunit TOM22 homolog 2, Mitochondrial
VIT_13s0067g02640	Alpha-galactosidase precursor	VIT_07s0005g04490	Transducin protein	VIT_05s0049g01970	IAA13
VIT_13s0067g02930	Expansin [Vitis labrusca x Vitis vinifera] EXPA8	VIT_07s0005g04620	Unknown	VIT_05s0049g02220	Histone-lysine N-methyltransferase, H3 lysine-9 specific SUVH9
VIT_13s0067g03220	Unknown protein	VIT_07s0005g04630	Transducin family protein / WD-40 repeat	VIT_05s0049g02240	AWPM-19
VIT_13s0067g03260	Pheophorbidase	VIT_07s0005g04710	Protein kinase	VIT_05s0049g02310	Biopterin transport-related protein BT1
VIT_13s0067g03430	ARR9 typeA	VIT_07s0005g04730	No hit	VIT_05s0051g00180	Glutathione S-transferase 8 GSTU8
VIT_13s0073g00150	Heat shock protein-related	VIT_07s0005g04880	Glutathione S-transferase 25 GSTU7	VIT_05s0051g00420	Glycosyltransferase family 14 Beta-1-3-galactosyl-O-glycosyl-glycoprotein
VIT_13s0073g00160	Unknown protein	VIT_07s0005g04890	Glutathione S-transferase 25 GSTU7	VIT_05s0051g00440	Transmembrane protein FT27/PFT27
VIT_13s0073g00550	Beta-D-glucosidase	VIT_07s0005g04920	Photosystem I reaction center subunit IV B (PSAE B)	VIT_05s0051g00580	Inosine triphosphate pyrophosphatase
VIT_13s0074g00540	Lysine histidine transporter 1	VIT_07s0005g04940	Unknown protein	VIT_05s0051g00590	Pectate lyase
VIT_13s0084g00670	Unknown protein	VIT_07s0005g05510	Kinase-like protein TMKL1	VIT_05s0051g00650	Potassium channel protein
VIT_13s0084g00830	Unknown protein	VIT_07s0005g06090	Pore-forming toxin-like protein Hfr-2	VIT_05s0051g00720	3-ketoacyl-CoA thiolase PED1
VIT_13s0101g00060	No hit	VIT_07s0005g06160	No hit	VIT_05s0051g00930	DNA primase large subunit
VIT_13s0106g00250	Carboxylic ester hydrolase	VIT_07s0005g06210	RPM1 (resistance to p. syringae pv maculicola 1)	VIT_05s0051g00940	Bet1 SNARE 1-1
VIT_13s0139g00260	SKP1 interacting partner 5 (SKIP5)	VIT_07s0005g06220	RPM1 (resistance to p. syringae pv maculicola 1)	VIT_05s0062g00010	PUMILIO 5 (APUM5)
VIT_13s0139g00360	Unknown protein	VIT_07s0005g06500	FRK1 (FLG22-induced receptor-like kinase 1)	VIT_05s0062g00020	F-box family protein
VIT_13s0147g00120	TIR-NBS-LRR-TIR disease resistance protein	VIT_07s0031g00040	Unknown protein	VIT_05s0062g00140	PRD1
VIT_13s0147g00160	Aluminium-tolerance ALMT1	VIT_07s0031g00050	Cysteine proteinase	VIT_05s0062g00150	Pentatricopeptide repeat protein
VIT_13s0147g00200	L-aminoadipate-semialdehyde dehydrogenase-phosphopantetheinyltransferase	VIT_07s0031g00080	WRKY DNA-binding protein 15	VIT_05s0062g00240	Xyloglucan endotransglucosylase/hydrolase 23
VIT_13s0156g00080	Lactose permease	VIT_07s0031g00120	Leucine-rich repeat transmembrane protein kinase	VIT_05s0062g00250	Xyloglucan endotransglucosylase/hydrolase 15
VIT_13s0156g00100	Unknown protein	VIT_07s0031g00130	Kinesin protein FRA1 (fragile fiber 1)	VIT_05s0062g00270	UDP-glucose:flavonoid 7-O-glucosyltransferase
VIT_13s0156g00110	Chaperone BCS1 mitochondrial	VIT_07s0031g00450	Basic helix-loop-helix protein SPATULA	VIT_05s0062g00310	UDP-glucoronosyl/UDP-glucosyl transferase UGT75C1
VIT_13s0156g00200	Unknown protein	VIT_07s0031g00460	Nicotinate phosphoribosyltransferase	VIT_05s0062g00480	Xyloglucan endo-transglycosylase, C-terminal
VIT_13s0156g00350	Zeaxanthin epoxidase (ZEP) (ABA1)	VIT_07s0031g00480	Protein kinase family	VIT_05s0062g00610	Xyloglucan endotransglucosylase/hydrolase 23
VIT_13s0156g00440	R protein disease resistance protein	VIT_07s0031g00490	MAP3K protein kinase	VIT_05s0062g00710	UDP-glucose:flavonoid 7-O-glucosyltransferase
VIT_13s0156g00460	CC-NBS-LRR class	VIT_07s0031g00540	Rapid ALkalinization Factor RALFL34	VIT_05s0062g00720	UDP-glucoronosyl/UDP-glucosyl transferase UGT75C1
VIT_13s0156g00500	R protein disease resistance protein	VIT_07s0031g00630	Unknown protein	VIT_05s0062g00740	UDP-glucoronosyl/UDP-glucosyl transferase UGT75C1
VIT_13s0156g00540	Disease resistance protein (CC-NBS-LRR class)	VIT_07s0031g00800	Cyclin-dependent kinase inhibitor KIP-related protein 7	VIT_05s0062g00780	Rho GDP-dissociation inhibitor 2
VIT_13s0156g00550	S-receptor kinase	VIT_07s0031g00880	Nodulation protein	VIT_05s0062g00850	Auxin-responsive protein
VIT_13s0156g00610	S-receptor kinase	VIT_07s0031g00920	Inositol-3-phosphate synthase	VIT_05s0062g00940	Trigalactosyldiacylglycerol
VIT_13s0156g00630	S-receptor kinase	VIT_07s0031g00980	Aspartate aminotransferase	VIT_05s0062g00990	Aldo/keto reductase AKR
VIT_13s0158g00090	Unknown	VIT_07s0031g01070	Ascorbate oxidase	VIT_05s0062g01000	Aldo/keto reductase
VIT_13s0158g00150	Crinkly4	VIT_07s0031g01130	Ascorbate oxidase	VIT_05s0062g01120	PIN1
VIT_13s0158g00320	FAD linked oxidase, N-terminal	VIT_07s0031g01170	Aspartyl protease	VIT_05s0062g01270	Cyclo-DOPA 5-O-glucosyltransferase
VIT_13s0175g00150	Armadillo repeat-containing protein	VIT_07s0031g01330	Alanine:glyoxylate aminotransferase 2	VIT_05s0062g01320	Chitinase
VIT_13s0175g00230	No hit	VIT_07s0031g01540	4-alpha-glucanotransferase	VIT_05s0062g01360	Unknown protein
VIT_13s0320g00070	Myosin-like protein XIF	VIT_07s0031g01580	SKP1 interacting partner 6 (SKIP6)	VIT_05s0062g01420	Ubiquitin thiolesterase
VIT_14s0006g00100	Potassium channel SKOR	VIT_07s0031g01600	Shikimate kinase	VIT_05s0062g01430	Glycosyl hydrolase family 17 protein
VIT_14s0006g00180	Aspartyl protease	VIT_07s0031g01630	Unknown protein	VIT_05s0077g00010	Protein transporter
VIT_14s0006g00250	Cysteine-rich repeat secretory protein 60	VIT_07s0031g01660	CYP86A2	VIT_05s0077g00060	D1 protease
VIT_14s0006g01240	Protein kinase beta-1 subunit 5'-AMP-activated	VIT_07s0031g01710	WRKY DNA-binding protein 51	VIT_05s0077g00110	Unknown protein
VIT_14s0006g01370	VTC2	VIT_07s0031g01910	Unknown protein	VIT_05s0077g00280	Beta-amylase
VIT_14s0006g01400	Calmodulin	VIT_07s0031g01930	Myb TKI1 (TSL-kinase interacting protein 1)	VIT_05s0077g00410	Pop3 peptide
VIT_14s0006g01420	Ser/Thr receptor kinase	VIT_07s0031g01940	Holocarboxylase synthetase	VIT_05s0077g00450	Ribosomal protein S1 30S
VIT_14s0006g01580	Unknown protein	VIT_07s0031g01950	No hit	VIT_05s0077g00550	SFR2 (sensitive TO FREEZING 2)
VIT_14s0006g01610	PMI2 (plastid movement impaired 2)	VIT_07s0031g01980	Ethylene-responsive transcription factor aba repressor 1 abr1/erf111	VIT_05s0077g00600	Pentatricopeptide (PPR) repeat-containing protein
VIT_14s0006g01800	Copper-binding family protein	VIT_07s0031g02180	Protein kinase IRE1	VIT_05s0077g00630	No hit
VIT_14s0006g02170	Jasmonate O-methyltransferase	VIT_07s0031g02200	Auxin efflux carrier	VIT_05s0077g00690	Galactokinase (GAL1)
VIT_14s0006g02230	Unknown protein	VIT_07s0031g02350	Heat shock protein binding	VIT_05s0077g00730	WRKY DNA-binding protein 48
VIT_14s0006g02490	ATP binding protein	VIT_07s0031g02390	Phytoalexin-deficient 4 protein (PAD4)	VIT_05s0077g00750	Basic helix-loop-helix (bHLH) family
VIT_14s0006g02510	Plastid movement impaired 15 (PMI15)	VIT_07s0031g02400	Amino acid permease	VIT_05s0077g00830	Protein phosphatase 2C
VIT_14s0006g02600	Wall-associated kinase 4	VIT_07s0031g02440	Amino acid permease 3	VIT_05s0077g00850	Ubiquitin-conjugating enzyme E2 O
VIT_14s0006g02610	Unknown protein	VIT_07s0031g02540	Emb2170 (embryo defective 2170)	VIT_05s0077g00920	MAP3K delta-1 protein kinase
VIT_14s0006g02820	Mannose-6-phosphate isomerase	VIT_07s0031g02560	UVB-resistance protein UVR8	VIT_05s0077g00940	Phytochrome B
VIT_14s0006g02840	Catalytic	VIT_07s0031g02650	Unknown protein	VIT_05s0077g00950	ATP citrate lyase a-subunit
VIT_14s0006g02970	CYP735A1	VIT_07s0031g02720	Myosin heavy chain	VIT_05s0077g01010	HCF107 (high chlorophyll fluorescent 107)
VIT_14s0030g00250	Sugar transporter ERD6-like 3	VIT_07s0031g02740	Auxin-responsive SAUR12	VIT_05s0077g01030	Unknown
VIT_14s0030g00340	Sugar transporter ERD6-like 8	VIT_07s0031g02780	Cyclase/dehydrase	VIT_05s0077g01060	Betaine-aldehyde dehydrogenase
VIT_14s0030g00350	RKF3 (receptor-like kinase IN in flowers 3)	VIT_07s0031g02950	Ammonium transporter 2	VIT_05s0077g01070	Universal stress protein (USP) family protein
VIT_14s0030g00460	Stress regulated protein isoform 3	VIT_07s0031g02970	Unknown protein	VIT_05s0077g01080	PAPA-1-like family protein
VIT_14s0030g00830	SOD Cu/Zn superoxide dismutase	VIT_07s0031g02990	Ammonium transporter 2	VIT_05s0077g01090	RKF2 (receptor-like serine/threonine kinase 2)
VIT_14s0030g01150	No hit	VIT_07s0031g03000	Ribulose 1,5-bisphosphate carboxylase large subunit	VIT_05s0077g01180	Zinc knuckle
VIT_14s0030g01220	No hit	VIT_07s0031g03030	Calmodulin-binding protein	VIT_05s0077g01240	Calmodulin-binding transcription activator 6
VIT_14s0030g01230	No hit	VIT_07s0031g03040	Calmodulin-binding protein	VIT_05s0077g01250	Endochitinase A2 precursor
VIT_14s0030g01740	Zeta-carotene desaturase ZDS1	VIT_07s0031g03060	NSL1 (necrotic spotted lesions 1)	VIT_05s0077g01260	Acyl-activating enzyme 7
VIT_14s0030g01760	Unknown protein	VIT_07s0031g03070	Isoflavone reductase	VIT_05s0077g01270	Acyl-activating enzyme 7
VIT_14s0030g01880	Calmodulin-binding region IQD26	VIT_07s0031g03160	U3 small nucleolar ribonucleoprotein protein IMP4	VIT_05s0077g01290	Unknown protein
VIT_14s0030g02020	Aldo/keto reductase	VIT_07s0031g03210	Protein kinase SPK-3 ASK1	VIT_05s0077g01300	Aldo-keto reductase
VIT_14s0030g02040	Peptide chain release factor RF-1	VIT_07s0031g03220	Patellin-1	VIT_05s0077g01450	GATA transcription factor 16
VIT_14s0030g02180	GDP-mannose 3,5-epimerase 1	VIT_07s0095g00550	D-mannose binding lectin	VIT_05s0077g01460	No hit
VIT_14s0036g00330	RPS2 (resistant to p. syringae 2)	VIT_07s0095g00640	Serine/threonine kinase BRLK	VIT_05s0077g01470	Phytochelatin synthetase
VIT_14s0036g00420	Phosphoenolpyruvate carboxylase kinase	VIT_07s0095g00760	Methionyl-tRNA synthetase	VIT_05s0077g01480	ARR1 typeB
VIT_14s0036g01220	Ribosomal protein L18P/L5E	VIT_07s0104g00150	Outer envelope membrane protein	VIT_05s0077g01500	Drought induced 19 protein
VIT_14s0036g01370	No hit	VIT_07s0104g00180	Nectarin IV NEC4	VIT_05s0077g01670	Major cherry allergen Pru av 1.0202
VIT_14s0060g00330	Aspartyl protease	VIT_07s0104g00200	Phenazine biosynthesis PhzC/PhzF	VIT_05s0077g01700	Copper-binding family protein
VIT_14s0060g00350	Aspartic protease	VIT_07s0104g00350	Circadian clock coupling factor ZGT	VIT_05s0077g01790	Triacylglycerol lipase
VIT_14s0060g00440	Glucan endo-1,3-beta-glucosidase-related	VIT_07s0104g00420	Endo-1,3;1,4-beta-D-glucanase precursor	VIT_05s0077g01850	Glycine-rich protein
VIT_14s0060g00480	S-adenosylmethionine synthetase 1 (SAM1)	VIT_07s0104g00430	Endo-1,3;1,4-beta-D-glucanase precursor	VIT_05s0077g01920	No hit
VIT_14s0060g00510	TPA: class III peroxidase 70 precursor	VIT_07s0104g00510	MRNA-binding protein precursor	VIT_05s0077g01980	Unknown protein
VIT_14s0060g00810	Galactinol synthase	VIT_07s0104g00640	No hit	VIT_05s0077g01990	Epoxide hydrolase 2
VIT_14s0060g00820	3-beta hydroxysteroid dehydrogenase	VIT_07s0104g00650	No hit	VIT_05s0077g02070	Ribosomal protein L18 (RPL18B) 60S
VIT_14s0060g00900	Unknown protein	VIT_07s0104g00660	2OG-Fe(II) oxygenase	VIT_05s0077g02120	Unknown protein
VIT_14s0060g01010	Basic helix-loop-helix (bHLH) family	VIT_07s0104g00730	Unknown protein	VIT_05s0077g02140	fatty acid multifunctional protein (MFP2)
VIT_14s0060g01240	Unknown protein	VIT_07s0104g00800	Indole-3-acetic acid-amido synthetase GH3.6	VIT_05s0077g02200	Unknown protein
VIT_14s0060g01680	TPR3 (topless-related 3)	VIT_07s0104g00830	Sugar transporter ERD6-like 7	VIT_05s0077g02350	No hit
VIT_14s0060g01720	Dormancy/auxin associated protein	VIT_07s0104g00860	WD40	VIT_05s0094g00030	Unknown protein
VIT_14s0060g01730	No hit	VIT_07s0104g00930	Gibberellin receptor GID1L2	VIT_05s0094g00300	Chitinase class IV
VIT_14s0060g01870	Unknown protein	VIT_07s0104g01060	SWA1 (slow walker1); nucleotide binding	VIT_05s0094g00330	Chitinase, class IV [Vitis vinifera]
VIT_14s0060g01880	Unknown protein	VIT_07s0104g01260	flavin-containing monooxygenase	VIT_05s0094g00340	Chitinase class IV
VIT_14s0060g02000	ATPP2-B14	VIT_07s0104g01300	No hit	VIT_05s0094g00350	Chitinase class IV
VIT_14s0060g02090	Copper chaperone (CCH)	VIT_07s0104g01340	Nodulin MtN3 family	VIT_05s0094g00410	Unknown protein
VIT_14s0060g02340	Heat shock protein 70	VIT_07s0104g01370	Zinc finger (C3HC4-type ring finger)	VIT_05s0094g00420	Endosperm defective 1 EDE1
VIT_14s0060g02440	Indeterminate(ID)-domain 2	VIT_07s0104g01420	Glutaredoxin	VIT_05s0094g00440	Sas10/U3 ribonucleoprotein (Utp)
VIT_14s0066g00250	Lipase GDSL	VIT_07s0104g01550	Transcription termination factor mitochondrial mTERF	VIT_05s0094g00470	Zinc finger (C3HC4-type ring finger)
VIT_14s0066g00410	Aldose 1-epimerase	VIT_07s0104g01580	Luminidependens	VIT_05s0094g00480	Ethylene-responsive protein
VIT_14s0066g00780	Disease resistance protein (NBS-LRR class)	VIT_07s0104g01630	Myb family	VIT_05s0094g00530	Calmodulin binding protein
VIT_14s0066g00850	Nitrate transporter2.5	VIT_07s0104g01660	HAK5 (High affinity K+ transporter 5)	VIT_05s0094g00550	Stearoyl-acyl-[acyl-carrier-protein] desaturase
VIT_14s0066g00880	Helicase RCK (rock-n-rollers)	VIT_07s0104g01710	HAK5 (High affinity K+ transporter 5)	VIT_05s0094g00740	Stearoyl-acyl-[acyl-carrier-protein] desaturase
VIT_14s0066g00960	Glutaredoxin	VIT_07s0104g01730	HAK5 (High affinity K+ transporter 5)	VIT_05s0094g00750	Stearoyl-CoA 9-desaturase
VIT_14s0066g01140	Unknown protein	VIT_07s0104g01800	Glutathione S-transferase 13 GSTF13	VIT_05s0094g00770	Short-chain dehydrogenase/reductase (SDR)
VIT_14s0066g01190	Unknown protein	VIT_07s0129g00030	Short-root transcription factor (SHR)	VIT_05s0094g00780	Cysteine synthase
VIT_14s0066g01220	ATMYB66/WER/WER1 (WEREWOLF 1)	VIT_07s0129g00220	Actin binding formin homology 2	VIT_05s0094g00850	Phosphoinositide phosphatase
VIT_14s0066g01280	Kinesin light chain	VIT_07s0129g00330	Lateral organ boundaries protein 39	VIT_05s0094g00920	formin protein AHF1
VIT_14s0066g01320	formate dehydrogenase (FDH)	VIT_07s0129g00350	Unknown protein	VIT_05s0094g00930	Phosphoglucomutase/phosphomannomutase C terminal
VIT_14s0066g01600	NHL repeat-containing protein	VIT_07s0129g00380	Phototropic-responsive NPH3	VIT_05s0094g01000	Indole-3-acetate beta-glucosyltransferase
VIT_14s0066g01640	Nodulin MtN21 family	VIT_07s0129g00470	Unknown protein	VIT_05s0094g01150	Allyl alcohol dehydrogenase
VIT_14s0066g01710	Leaf senescence protein	VIT_07s0129g00530	Hydrolase, alpha/beta fold family	VIT_05s0094g01160	Allyl alcohol dehydrogenase
VIT_14s0066g01830	SAG101 (senescence-associated gene 101)	VIT_07s0129g00560	No hit	VIT_05s0094g01190	flavonoid 3-monooxygenase
VIT_14s0066g01840	SAG101 (senescence-associated gene 101)	VIT_07s0129g00570	Transducin family protein / WD-40 repeat	VIT_05s0094g01250	Allyl alcohol dehydrogenase
VIT_14s0066g01850	Peroxidase	VIT_07s0129g00630	Unknown protein	VIT_05s0094g01260	Allyl alcohol dehydrogenase
VIT_14s0066g01880	Zf AN1 domain-containing stress-associated protein 12 (SAP12)	VIT_07s0129g00690	HOS15 (High expression of osmotically responsive genes 15)	VIT_05s0094g01320	Ankyrin repeat
VIT_14s0066g02190	CW14	VIT_07s0129g00930	Unknown protein	VIT_05s0094g01330	Inositol polyphosphate 5'-phosphatase
VIT_14s0066g02590	Nitrate transporter NRT1-5	VIT_07s0129g01010	Unknown	VIT_05s0094g01520	Late embryogenesis abundant protein
VIT_14s0068g00030	feronia receptor-like kinase	VIT_07s0129g01090	ADP-ribosylation factor	VIT_05s0094g01570	MLO1
VIT_14s0068g00130	feronia receptor-like kinase	VIT_07s0130g00040	Myb domain protein 4	VIT_05s0094g01590	Kelch repeat-containing F-box protein
VIT_14s0068g00260	Serine carboxypeptidase S10	VIT_07s0130g00060	Unknown protein	VIT_05s0102g00080	U1 small nuclear ribonucleoprotein 70 kDa,
VIT_14s0068g00310	Nuclear transport factor 2 (NTF2)	VIT_07s0130g00160	No hit	VIT_05s0102g00090	Biotin synthase (BioB) (BIO2)
VIT_14s0068g00360	LNG1 (LONGIFOLIA1)	VIT_07s0130g00320	Esterase/lipase/thioesterase	VIT_05s0102g00120	Glutathione peroxidase
VIT_14s0068g00510	Unknown	VIT_07s0130g00340	Esterase/lipase/thioesterase	VIT_05s0102g00130	Unknown protein
VIT_14s0068g00730	Unknown protein	VIT_07s0130g00370	Smr protein/MutS2 C-terminal	VIT_05s0102g00250	Unknown protein
VIT_14s0068g00740	Avr9/Cf-9 rapidly elicited protein 146	VIT_07s0141g00020	Sensitive to proton rhizotoxicity 1	VIT_05s0102g00330	On-specific serine/threonine protein kinase
VIT_14s0068g00970	RPK1 (receptor-like protein kinase 1)	VIT_07s0141g00090	Fatty acid elongase 1	VIT_05s0102g00360	On-specific serine/threonine protein kinase
VIT_14s0068g01360	GEM-like protein 5	VIT_07s0141g00290	IAA16	VIT_05s0102g00400	far-red impaired responsive family protein
VIT_14s0068g01390	Unknown protein	VIT_07s0141g00380	U3 small nucleolar RNA-associated protein 18	VIT_05s0102g00450	MSS3 (multicopy suppressors of snf4 deficiency in yeast 3)
VIT_14s0068g01500	Glycerophosphoryl diester phosphodiesterase	VIT_07s0141g00570	Photosystem II reaction centre W (PsbW)	VIT_05s0102g00510	Unknown protein
VIT_14s0068g01630	Actin related protein 2	VIT_07s0141g00640	ProT1 (PROLINE transporter 1)	VIT_05s0102g00590	No hit
VIT_14s0068g01760	Alcohol dehydrogenase	VIT_07s0141g00720	fimbrin 1	VIT_05s0102g00600	No hit
VIT_14s0068g01800	SEPALLATA3	VIT_07s0141g00890	CYP94A1	VIT_05s0102g00610	No hit
VIT_14s0068g01920	Peroxidase	VIT_07s0141g00920	CYP94A1	VIT_05s0102g00620	No hit
VIT_14s0068g01970	Unknown protein	VIT_07s0141g00930	33 kDa secretory protein	VIT_05s0102g00660	No hit
VIT_14s0068g02120	CYP94B3	VIT_07s0141g01060	Basic helix-loop-helix (bHLH) family	VIT_05s0102g00700	Group II intron splicing factor CRS1-like
VIT_14s0068g02150	Kelch repeat-containing F-box family protein	VIT_07s0151g00310	NIMA protein kinase NEK1	VIT_05s0102g00750	Zinc finger (B-box type)
VIT_14s0068g02240	HcrVf1 protein	VIT_07s0151g00430	Kinase interacting family protein	VIT_05s0102g00760	Unknown protein
VIT_14s0081g00010	IAA16	VIT_07s0151g00760	Lipid transfer protein	VIT_05s0102g01080	Disease resistance protein (CC-NBS-LRR class)
VIT_14s0081g00020	Pathogenesis-related protein-4 (Chitinase )	VIT_07s0151g00800	Unknown	VIT_05s0102g01090	Unknown
VIT_14s0081g00030	Pathogenesis-related protein-4 (Chitinase )	VIT_07s0151g00930	Unknown protein	VIT_05s0102g01120	BZIP transcription factor, putative (bZIP69)
VIT_14s0081g00060	Photosystem II reaction centre W (PsbW)	VIT_07s0151g01060	Chalcone isomerase	VIT_05s0102g01130	Unknown protein
VIT_14s0083g00080	Unknown protein	VIT_07s0185g00040	Unknown protein	VIT_05s0124g00200	Lipase class 3
VIT_14s0083g00370	Unknown protein	VIT_07s0185g00050	Xyloglucan:xyloglucosyl transferase	VIT_05s0124g00450	Unknown protein
VIT_14s0083g00410	Unknown	VIT_07s0191g00210	Helicase domain-containing protein	VIT_05s0124g00470	Pentatricopeptide (PPR) repeat-containing protein
VIT_14s0083g00620	NIK1 (NSP- interacting kinase 1)	VIT_07s0191g00240	Basic helix-loop-helix (bHLH) family	VIT_05s0124g00540	EMB1674
VIT_14s0083g00670	No hit	VIT_07s0191g00250	Exo-1,3-beta-glucanase	VIT_05s0124g00560	UDP-galactose transporter 6
VIT_14s0083g00800	Esterase/lipase/thioesterase	VIT_07s0191g00260	Mg2+-importing ATPase	VIT_06s0004g00040	Pur alpha-1 (purin-rich alpha 1)
VIT_14s0083g00940	Auxin-independent growth promoter	VIT_07s0197g00060	Myb family	VIT_06s0004g00070	Alpha-expansin 10 precursor
VIT_14s0083g01050	SEPALLATA1	VIT_07s0197g00070	SWIB complex BAF60b domain-containing protein	VIT_06s0004g00080	EMB1011 (embryo defective 1011)
VIT_14s0083g01130	MAP3K-like protein kinase, putative, expressed	VIT_07s0197g00090	R protein disease resistance protein	VIT_06s0004g00090	EMB1011 (embryo defective 1011)
VIT_14s0083g01140	B12D	VIT_07s0197g00170	R protein MLA10	VIT_06s0004g00110	Unknown protein
VIT_14s0083g01220	feronia receptor-like kinase	VIT_07s0205g00030	Zinc finger (C3HC4-type ring finger)	VIT_06s0004g00130	Pyruvate kinase
VIT_14s0108g00110	Serine carboxypeptidase S10	VIT_07s0205g00070	Phosphoenolpyruvate carboxykinase	VIT_06s0004g00150	MYR1 (MYB-related protein 1)
VIT_14s0108g00150	Calmodulin-binding region IQD28	VIT_07s0205g00140	Kinesin motor protein	VIT_06s0004g00160	Pentatricopeptide (PPR) repeat-containing protein
VIT_14s0108g00430	ABC transporter B member 16	VIT_07s0255g00060	Prolyl oligopeptidase family	VIT_06s0004g00180	Transcription initiation factor TFIID-2 (TFIID-2)
VIT_14s0108g00520	Protease inhibitor/seed storage/lipid transfer protein (LTP)	VIT_07s0255g00110	WD40	VIT_06s0004g00370	Hcr2-p4.1
VIT_14s0108g00760	Mini zinc finger 2 MIF2	VIT_07s0289g00100	Acetyl-CoA carboxylase	VIT_06s0004g00410	Carboxyl-terminal peptidase
VIT_14s0108g00810	Mini zinc finger 2 MIF2	VIT_08s0007g00030	Cation/hydrogen exchanger 20 (CHX20)	VIT_06s0004g00430	Unknown protein
VIT_14s0108g00830	Myb domain protein 94	VIT_08s0007g00100	Unknown	VIT_06s0004g00440	No hit
VIT_14s0108g00840	Unknown protein	VIT_08s0007g00120	Ubiquitin-conjugating enzyme 13 (UBC13), E2	VIT_06s0004g00480	Tubulin alpha
VIT_14s0108g00890	Beta-1,3-galactosyltransferase	VIT_08s0007g00230	No hit	VIT_06s0004g00570	Myb domain protein 5
VIT_14s0108g00980	Cycling DOF factor 1	VIT_08s0007g00240	WD-40 repeat protein	VIT_06s0004g00590	Lysine decarboxylase
VIT_14s0108g01000	Calcium-binding EF hand	VIT_08s0007g00410	Myb domain protein 91	VIT_06s0004g00620	Accelerated cell death 1 ACD1
VIT_14s0108g01130	EXS family protein / ERD1/XPR1/SYG1	VIT_08s0007g00470	Rhomboid ATRBL1	VIT_06s0004g00680	Unknown protein
VIT_14s0108g01320	Plastocyanin domain-containing protein	VIT_08s0007g00500	Telomere repeat binding factor like TRFL2	VIT_06s0004g00790	Amino acid permease
VIT_14s0108g01450	Calmodulin-binding	VIT_08s0007g00530	3-beta hydroxysteroid dehydrogenase/isomerase protein	VIT_06s0004g00800	Amino acid permease
VIT_14s0108g01520	Glycosyl transferase family 8 protein	VIT_08s0007g00620	Zinc finger (DHHC type)	VIT_06s0004g00820	Ribosomal protein S2; Squalene/phytoene synthase
VIT_14s0108g01540	FAR1-related sequence 5	VIT_08s0007g00720	Ring-H2 finger C2A	VIT_06s0004g00890	Unknown protein
VIT_14s0108g01590	UDP-glucose 6-dehydrogenase	VIT_08s0007g00760	Thaumatin	VIT_06s0004g00910	Protease inhibitor/seed storage/lipid transfer protein (LTP)
VIT_14s0108g01600	UDP-glucose 6-dehydrogenase	VIT_08s0007g00810	Lectin receptor kinase 7	VIT_06s0004g00940	Carbamoyl-phosphate synthase, large subunit
VIT_14s0108g01620	UDP-glucose 6-dehydrogenase	VIT_08s0007g00830	Lectin protein kinase	VIT_06s0004g00960	Unknown
VIT_14s0128g00190	Heavy-metal-associated domain-containing protein	VIT_08s0007g00840	Ribulose bisphosphate carboxylase/oxygenase activase, chloroplast	VIT_06s0004g01050	Calcineurin phosphoesterase
VIT_14s0128g00320	Amidase	VIT_08s0007g00890	Tropinone reductase	VIT_06s0004g01070	No hit
VIT_14s0128g00330	Mevalonate kinase (MK)	VIT_08s0007g00920	Tropinone reductase	VIT_06s0004g01110	Cation efflux family protein MTPc3
VIT_14s0171g00100	Blue (type 1) copper domain	VIT_08s0007g00930	Regulator of chromosome condensation (RCC1)	VIT_06s0004g01120	YqeH GTP binding
VIT_14s0171g00110	Lipase family	VIT_08s0007g01020	Aldo-keto reductase	VIT_06s0004g01130	Seven in absentia SINA2
VIT_14s0171g00150	Avr9/Cf-9 rapidly elicited protein 57	VIT_08s0007g01290	BEL1-like homeodomain protein 9 LSN (LARSON)	VIT_06s0004g01140	GRIK1 (geminivirus rep interacting kinase 1)
VIT_14s0171g00180	Leucine-rich repeat transmembrane protein kinase	VIT_08s0007g01420	Glutathione S-transferase 8 GSTU8	VIT_06s0004g01160	10-formyltetrahydrofolate synthetase
VIT_14s0171g00320	Kelch repeat-containing protein	VIT_08s0007g01470	Copper transporter 3	VIT_06s0004g01180	Peroxidase
VIT_14s0171g00400	Lysine histidine transporter 1	VIT_08s0007g01490	Unknown protein	VIT_06s0004g01210	PRLI-interacting factor A
VIT_14s0171g00410	Ankyrin repeat	VIT_08s0007g01520	TPR-containing protein kinase	VIT_06s0004g01250	Omega-6 fatty acid desaturase, endoplasmic reticulum (FAD2)
VIT_14s0219g00210	Ubiquitin family	VIT_08s0007g01560	Photoassimilate-responsive protein	VIT_06s0004g01260	U-box protein
VIT_15s0021g00220	ABC transporter C member 15	VIT_08s0007g01570	fructose 1,6-bisphosphatase	VIT_06s0004g01290	KH domain and CCCH containing protein
VIT_15s0021g00320	No hit	VIT_08s0007g01590	fructose 1,6-bisphosphatase	VIT_06s0004g01380	S-receptor kinase
VIT_15s0021g00330	Proton-dependent oligopeptide transport (POT) family protein	VIT_08s0007g01630	Tubulin beta-2 chain	VIT_06s0004g01410	S-receptor kinase
VIT_15s0021g00540	Invertase/pectin methylesterase inhibitor	VIT_08s0007g01640	Fructokinase	VIT_06s0004g01450	Lipoxygenase (LOX2)
VIT_15s0021g00960	1-aminocyclopropane-1-carboxylate oxidase	VIT_08s0007g01650	Auxin-independent growth promoter	VIT_06s0004g01510	Lipoxygenase (LOX2)
VIT_15s0021g01040	CYP72A1	VIT_08s0007g01850	Glycine-rich protein	VIT_06s0004g01560	Unknown
VIT_15s0021g02300	Squamosa promoter-binding protein 8 (SPL8)	VIT_08s0007g01890	Unknown protein	VIT_06s0004g01640	UDP-glucoronosyl and UDP-glucosyl transferase
VIT_15s0021g02470	Epoxide hydrolase-like protein	VIT_08s0007g01900	Proton-dependent oligopeptide transport (POT) family protein	VIT_06s0004g01650	Acetyl-CoA carboxylase, biotin carboxylase
VIT_15s0021g02490	Protein transport protein Sec61 subunit beta	VIT_08s0007g02000	Glycerol-3-phosphate acyltransferase 8	VIT_06s0004g01660	UDP-glucoronosyl and UDP-glucosyl transferase
VIT_15s0021g02790	ATELC/ELC	VIT_08s0007g02020	Proton-dependent oligopeptide transport (POT) family protein	VIT_06s0004g01690	Histone H3
VIT_15s0024g00400	R protein MLA10	VIT_08s0007g02030	AUX1 protein	VIT_06s0004g01770	Acetyl-CoA carboxylase, biotin carboxylase
VIT_15s0024g00440	R protein PRF disease resistance protein	VIT_08s0007g02040	No hit	VIT_06s0004g01830	NIMA-related protein kinase
VIT_15s0024g00720	Delta 1-pyrroline-5-carboxylate synthetase	VIT_08s0007g02100	Alpha-1,4-glycosyltransferase	VIT_06s0004g01840	Cytochrome c-type biogenesis protein
VIT_15s0024g00730	Ankyrin	VIT_08s0007g02130	CPL2 (CTD phosphatase-like 2)	VIT_06s0004g01910	ADP,ATP carrier protein
VIT_15s0024g00800	No hit	VIT_08s0007g02190	LHCB4 chlorophyll A-B binding protein CP29	VIT_06s0004g02050	Origin recognition complex subunit 1 protein
VIT_15s0024g01630	Glutathione S-transferase 8 GSTU8	VIT_08s0007g02330	Unknown	VIT_06s0004g02120	Oxoglutarate/malate translocator
VIT_15s0024g01650	Glutathione S-transferase 8 GSTU8	VIT_08s0007g02370	Unknown	VIT_06s0004g02270	Nuclear transcription factor Y subunit A-1
VIT_15s0024g01750	Protein kinase	VIT_08s0007g02380	Heat shock protein-related	VIT_06s0004g02290	Unknown
VIT_15s0045g00330	Ring-H2 finger protein ATL3A	VIT_08s0007g02470	Aspartyl protease	VIT_06s0004g02310	No hit
VIT_15s0046g00190	Laccase	VIT_08s0007g02520	Unknown	VIT_06s0004g02320	Unknown protein
VIT_15s0046g00240	Lateral organ boundaries protein 1	VIT_08s0007g02560	Ovate family protein 13 OFP13	VIT_06s0004g02380	Cinnamyl alcohol dehydrogenase
VIT_15s0046g00270	fiber protein Fb11	VIT_08s0007g02590	Unknown	VIT_06s0004g02390	Triacylglycerol lipase
VIT_15s0046g00410	Seven in absentia SINA1p	VIT_08s0007g02790	Unknown protein	VIT_06s0004g02400	Unknown protein
VIT_15s0046g00420	EMB1703	VIT_08s0007g02800	Pro-X carboxypeptidase Lysosomal	VIT_06s0004g02510	Unknown protein
VIT_15s0046g00440	Phosphatidylinositol 3- and 4-kinase / ubiquitin	VIT_08s0007g02810	Regulator of the ATPase vacuolar RAV2	VIT_06s0004g02530	Wall-associated receptor kinase 5
VIT_15s0046g00470	Dynamin-like protein 2b	VIT_08s0007g02850	F-box family protein	VIT_06s0004g02550	Kiwellin Ripening-related protein grip22
VIT_15s0046g00480	Wax synthase	VIT_08s0007g02890	Unknown protein	VIT_06s0004g02560	Kiwellin Ripening-related protein grip22
VIT_15s0046g00490	Wax synthase	VIT_08s0007g02950	Unknown protein	VIT_06s0004g02570	Kiwellin Ripening-related protein grip22
VIT_15s0046g00740	Tetratricopeptide repeat (TPR)-containing	VIT_08s0007g02970	Unknown protein	VIT_06s0004g02580	BLH8 (BEL1-like homeodomain 8)
VIT_15s0046g01230	Leaf senescence protein-like	VIT_08s0007g03040	E8 protein	VIT_06s0004g02670	Cyclic nucleotide-gated ion channel 15
VIT_15s0046g01360	No hit	VIT_08s0007g03050	E8 protein	VIT_06s0004g02680	Lysine decarboxylase
VIT_15s0046g01430	Aldose 1-epimerase	VIT_08s0007g03090	Kinesin family member 11	VIT_06s0004g02800	Homeodomain-leucine zipper protein Revoluta (REV)
VIT_15s0046g01550	C2 domain-containing protein	VIT_08s0007g03110	Transposon protein, Mutator sub-class	VIT_06s0004g02830	Unknown protein
VIT_15s0046g01560	Unknown protein	VIT_08s0007g03140	Rac GTPase activating protein 1	VIT_06s0004g02850	Aquaporin PIP2B
VIT_15s0046g01810	S-locus lectin protein kinase	VIT_08s0007g03150	Pentatricopeptide (PPR) repeat-containing protein	VIT_06s0004g02910	Ruv DNA-helicase
VIT_15s0046g01870	Proline-rich family protein	VIT_08s0007g03260	Unknown protein	VIT_06s0004g02990	GRIK2 (geminivirus rep interacting kinase 2)
VIT_15s0046g01920	ferric reduction oxidase 2	VIT_08s0007g03370	Unknown protein	VIT_06s0004g03020	Beta-galactosidase
VIT_15s0046g02030	Protein kinase	VIT_08s0007g03480	No hit	VIT_06s0004g03070	Zinc finger (C2H2 type) JACKDAW
VIT_15s0046g02160	Proline iminopeptidase	VIT_08s0007g03560	Anthocyanin membrane protein 1 (Anm1)	VIT_06s0004g03090	Syntaxin of plants SYP7
VIT_15s0046g02380	CYP86A8	VIT_08s0007g03570	Anthocyanin membrane protein 1 (Anm1)	VIT_06s0004g03310	Hydrolase, alpha/beta fold
VIT_15s0046g02420	Aquaporin TMP-C	VIT_08s0007g03630	Calmodulin binding protein	VIT_06s0004g03340	Ribose-5-phosphate isomerase
VIT_15s0046g02500	Unknown protein	VIT_08s0007g03670	Lipase GDSL	VIT_06s0004g03370	Unknown protein
VIT_15s0046g03180	Remorin	VIT_08s0007g03770	Unknown protein	VIT_06s0004g03400	Myosin heavy chain
VIT_15s0046g03360	Unknown protein	VIT_08s0007g03780	Unknown protein	VIT_06s0004g03440	Ulp1 protease
VIT_15s0046g03520	Phosphomannomutase	VIT_08s0007g03800	Unknown protein	VIT_06s0004g03470	Unknown protein
VIT_15s0046g03650	(+)-neomenthol dehydrogenase	VIT_08s0007g03900	Heat stress transcription factor A3	VIT_06s0004g03480	No hit
VIT_15s0046g03700	3-beta hydroxysteroid dehydrogenase	VIT_08s0007g03970	Peroxiredoxin type 2	VIT_06s0004g03490	Nuclear transcription factor Y subunit B related
VIT_15s0046g03770	Anaphase-promoting complex component APC11	VIT_08s0007g03990	Cellulose synthase CSLA09	VIT_06s0004g03620	MAPK MPK13
VIT_15s0048g00190	SPX (SYG1/Pho81/XPR1) domain-containing protein	VIT_08s0007g04020	AT-hook protein 1 (AHP1)	VIT_06s0004g03650	Pseudo-response regulator 7 (APRR7)
VIT_15s0048g00480	Pectinesterase inhibitor	VIT_08s0007g04030	Unknown protein	VIT_06s0004g03660	Pseudo-response regulator 7 (APRR7)
VIT_15s0048g00500	Pectinesterase family	VIT_08s0007g04180	Retrotransposon protein, Ty1-copia subclass	VIT_06s0004g03690	Glutathione S-transferase GSTO1
VIT_15s0048g00530	Auxin-responsive SAUR11	VIT_08s0007g04230	Unknown protein	VIT_06s0004g03770	Embryo-specific protein
VIT_15s0048g00750	Dihydrodipicolinate synthase	VIT_08s0007g04310	Threonine dehydratase/deaminase	VIT_06s0004g03810	Kinesin motor protein
VIT_15s0048g00790	TCH2 (touch 2)	VIT_08s0007g04460	Unknown protein	VIT_06s0004g03890	Histone H4
VIT_15s0048g00830	LOB domain-containing 18 (Asymmetric leaves 2-like protein 20)	VIT_08s0007g04480	Pectinesterase family	VIT_06s0004g03920	Pto serine/threonine kinase
VIT_15s0048g00880	No hit	VIT_08s0007g04550	NCS1 nucleoside transporter family protein	VIT_06s0004g03980	Ankyrin
VIT_15s0048g01000	2'-hydroxy isoflavone/dihydroflavonol reductase	VIT_08s0007g04560	PLATZ transcription factor	VIT_06s0004g03990	Nudix hydrolase 9
VIT_15s0048g01270	MADS-box agamous-like 6	VIT_08s0007g04580	UGT73C2 (UDP-glucosyl transferase 73C2)	VIT_06s0004g04000	Beta-ketoacyl-CoA synthase
VIT_15s0048g01320	Gibberellin 20-oxidase	VIT_08s0007g04610	UGT73C2 (UDP-glucosyl transferase 73C2)	VIT_06s0004g04060	Legumin
VIT_15s0048g01400	Protein kinase	VIT_08s0007g04680	Expansin EXPA9	VIT_06s0004g04130	Protein tyrosine phosphatase protein (PAS2)
VIT_15s0048g01670	CYP704G7	VIT_08s0007g04710	Splicing factor 3A subunit 2	VIT_06s0004g04160	Trp repressor/replication initiator
VIT_15s0048g02320	No apical meristem cup-shaped cotyledon2	VIT_08s0007g04740	RAB GTPase RAB_ALPHA	VIT_06s0004g04170	Methyl-CpG-binding domain-containing protein
VIT_15s0048g02400	Serine/threonine-protein kinase	VIT_08s0007g04760	Tankyrase 1	VIT_06s0004g04190	PHD zinc finger protein
VIT_15s0048g02520	Zinc transporter (ZAT)	VIT_08s0007g04770	Zinc finger (C2H2 type) family	VIT_06s0004g04240	Histone H2B
VIT_15s0048g02640	No hit	VIT_08s0007g04780	Aquaporin GAMMA-TIP	VIT_06s0004g04250	Histone H2B
VIT_15s0048g02750	Unknown	VIT_08s0007g04850	Protein phosphatase 2 (formerly 2A), regulatory subunit B'	VIT_06s0004g04300	Histone H2B
VIT_15s0048g02780	Unknown protein	VIT_08s0007g04860	Nodulin family protein	VIT_06s0004g04310	Alcohol dehydrogenase
VIT_15s0048g02830	Rac GTPase activating protein	VIT_08s0007g04890	ACT domain-containing protein	VIT_06s0004g04320	Alcohol dehydrogenase 3
VIT_15s0048g02860	Auxin-responsive SAUR29	VIT_08s0007g04910	Dual specificity phosphatase Cdc25	VIT_06s0004g04350	Unknown protein
VIT_15s0048g02870	Homeobox-leucine zipper protein HB-7	VIT_08s0007g04960	Unknown protein	VIT_06s0004g04380	Unknown protein
VIT_15s0048g02970	Extensin	VIT_08s0007g04970	Pentatricopeptide (PPR) repeat-containing	VIT_06s0004g04440	Osmotin
VIT_15s0107g00550	Tetratricopeptide repeat domain male sterility MS5	VIT_08s0007g05010	Unknown protein	VIT_06s0004g04470	Heat shock protein 70
VIT_16s0013g01120	Ethylene-responsive transcription factor ERF105	VIT_08s0007g05030	Myb domain protein 36	VIT_06s0004g04510	Heat shock protein 70
VIT_16s0013g01520	U3 small nucleolar RNA-associated protein 10	VIT_08s0007g05060	ABC transporter B member 1	VIT_06s0004g04520	OBP3 (OBF-binding protein 3)
VIT_16s0013g01530	U3 small nucleolar RNA-associated protein 10	VIT_08s0007g05180	Unknown	VIT_06s0004g04530	Armadillo/beta-catenin repeat protein / U-box domain-containing
VIT_16s0013g02030	Unknown protein	VIT_08s0007g05210	Amino acid permease	VIT_06s0004g04550	Ankyrin repeat
VIT_16s0022g00440	Dynein light chain LC8-type	VIT_08s0007g05250	Cig3	VIT_06s0004g04580	Protein kinase family protein
VIT_16s0022g00660	Trehalose-6-phosphate phosphatase	VIT_08s0007g05260	Glutamate synthase (GLU1), ferredoxin-dependent	VIT_06s0004g04590	Epsin N-terminal homology (ENTH) domain-containing
VIT_16s0022g00670	Vacuolar invertase 1, GIN1	VIT_08s0007g05270	No hit	VIT_06s0004g04600	Protein phosphatase 2C POLTERGEIST-like 4
VIT_16s0022g00680	Multi-copper oxidase (SKU5)	VIT_08s0007g05360	Strictosidine synthase	VIT_06s0004g04650	Metallothionein
VIT_16s0022g00870	Invertase/pectin methylesterase inhibitor	VIT_08s0007g05430	Pyruvate kinase	VIT_06s0004g04700	Outer envelope protein 16
VIT_16s0022g00890	Invertase/pectin methylesterase inhibitor	VIT_08s0007g05490	Pyruvate kinase	VIT_06s0004g04850	XH/XS domain-containing protein
VIT_16s0022g01120	Acyl-CoA oxidase ACX3	VIT_08s0007g05540	DNA-directed RNA polymerase II subunit E	VIT_06s0004g04980	Scarecrow transcription factor 14 (SCL14)
VIT_16s0022g01670	Receptor kinase LRK10	VIT_08s0007g05570	Embryo-abundant protein	VIT_06s0004g05080	Zinc finger (C3HC4-type ring finger)
VIT_16s0022g01870	Unknown protein	VIT_08s0007g05580	Embryo-abundant protein	VIT_06s0004g05110	Unknown
VIT_16s0022g02100	Embryo-specific 3	VIT_08s0007g05630	No hit	VIT_06s0004g05140	DnaJ homolog, subfamily B, member 9
VIT_16s0039g00880	CYP89H3	VIT_08s0007g05720	No hit	VIT_06s0004g05170	Lectin protein kinase
VIT_16s0039g00900	CYP89A28	VIT_08s0007g05790	Calmodulin	VIT_06s0004g05180	Ribulose bisphosphate carboxylase/oxygenase activase, chloroplast
VIT_16s0039g00970	Glutathione S-transferase 8 GSTU8	VIT_08s0007g05890	GTP binding	VIT_06s0004g05210	Transcription initiation factor TFIIA large subunit
VIT_16s0039g00990	Glutathione S-transferase 8 GSTU8	VIT_08s0007g05940	Unknown	VIT_06s0004g05230	Plastid transcriptionally active18
VIT_16s0039g01060	CYP89A2	VIT_08s0007g05970	Purple acid phosphatase 16 ATPAP16/PAP16	VIT_06s0004g05280	Tropinone reductase
VIT_16s0039g01410	Tocopherol O-methyltransferase, chloroplast precursor	VIT_08s0007g05980	Calmodulin binding protein	VIT_06s0004g05310	Tropinone reductase
VIT_16s0039g01550	Unknown protein	VIT_08s0007g05990	Beta 1-3 glucanase	VIT_06s0004g05320	Tropinone reductase
VIT_16s0039g01580	Carbohydrate kinase	VIT_08s0007g06000	Glucan endo-1,3-beta-glucosidase GII precursor	VIT_06s0004g05330	Tropinone reductase
VIT_16s0039g01840	Heat shock transcription factor protein 3 (HSF3)	VIT_08s0007g06030	Beta 1-3 glucanase [Vitis vinifera]	VIT_06s0004g05370	Tropinone reductase
VIT_16s0039g01920	Myb domain protein 93	VIT_08s0007g06040	Beta-1,3-glucanase	VIT_06s0004g05380	Tropinone reductase
VIT_16s0039g02020	Cellulose synthase CSLD3	VIT_08s0007g06080	Beta 1-3 glucanase [Vitis vinifera]	VIT_06s0004g05400	Tropinone reductase
VIT_16s0039g02290	Unknown	VIT_08s0007g06140	Anthranilate phosphoribosyltransferase	VIT_06s0004g05430	Tropinone reductase
VIT_16s0039g02300	EIX receptor 2	VIT_08s0007g06270	Squamosa promoter-binding protein 9 (SPL9)	VIT_06s0004g05470	Sterol 4-alpha-methyl-oxidase 2 (SMO2)
VIT_16s0039g02510	Cell division cycle 20, cofactor of APC complex	VIT_08s0007g06390	Enoyl-[acyl-carrier-protein] reductase [NADH], chloroplast precursor	VIT_06s0004g05540	Metal tolerance protein B MTPB1
VIT_16s0050g00480	CYP715A1	VIT_08s0007g06450	Omega-6 fatty acid desaturase, endoplasmic reticulum (FAD2)	VIT_06s0004g05650	Unknown protein
VIT_16s0050g00570	Pectinacetylesterase	VIT_08s0007g06520	Actin beta/gamma 1	VIT_06s0004g05680	Glutathione S-transferase 25 GSTU7
VIT_16s0050g00620	Calmodulin-binding heat shock protein	VIT_08s0007g06680	PMR5 (powdery mildew resistant 5)	VIT_06s0004g05720	No hit
VIT_16s0050g00670	Kinesin motor	VIT_08s0007g07090	Sphingosine-1-phosphate phosphatase	VIT_06s0004g05740	IMP dehydrogenase/GMP reductase
VIT_16s0050g00830	Beta-ketoacyl-CoA synthase	VIT_08s0007g07140	Esterase/lipase/thioesterase family protein	VIT_06s0004g05770	Heat shock protein 17.6 kDa class I
VIT_16s0050g00840	Unknown protein	VIT_08s0007g07180	Translation initiation factor eIF-3 subunit 8	VIT_06s0004g05790	Unknown protein
VIT_16s0050g01110	Polygalacturonase GH28	VIT_08s0007g07330	No hit	VIT_06s0004g05800	Phosphatidic acid phosphatase / PAP2
VIT_16s0050g01150	Heat shock protein 90-1	VIT_08s0007g07360	No hit	VIT_06s0004g05810	TPR-containing protein kinase
VIT_16s0050g01580	UDP-glucose: anthocyanidin 5,3-O-glucosyltransferase	VIT_08s0007g07390	Unknown protein	VIT_06s0004g05850	Zinc finger (C3HC4-type ring finger)
VIT_16s0050g01610	UDP-glycosyltransferase 88A4	VIT_08s0007g07400	Glutamate dehydrogenase 1	VIT_06s0004g05880	ABI3-interacting protein 3 [Callitropsis nootkatensis]
VIT_16s0050g01620	ABC transporter G member 14	VIT_08s0007g07440	PUMILIO 12 (APUM12)	VIT_06s0004g05910	Organic anion transmembrane transporter
VIT_16s0050g01660	UDP-glucoronosyl/UDP-glucosyl transferase UGT88A1	VIT_08s0007g07480	Aldose 1-epimerase	VIT_06s0004g05920	Proliferating cell nuclear antigen (PCNA)
VIT_16s0050g02320	Regulator of nonsense transcripts 1	VIT_08s0007g07580	MYR1 (MYB-related protein 1)	VIT_06s0004g05950	Unknown protein
VIT_16s0050g02330	Regulator of nonsense transcripts 1	VIT_08s0007g07600	Pyruvate kinase, cytosolic isozyme	VIT_06s0004g05960	Unknown protein
VIT_16s0050g02340	Regulator of nonsense transcripts 1	VIT_08s0007g07640	NAC domain-containing protein 87	VIT_06s0004g06010	Transformer serine/arginine-rich ribonucleoprotein
VIT_16s0050g02350	Regulator of nonsense transcripts 1	VIT_08s0007g07750	Polygalacturonase PG1	VIT_06s0004g06020	Alpha-glucan phosphorylase, H isozyme
VIT_16s0098g00290	GLT1 (NADH-dependent glutamate synthase 1 gene)	VIT_08s0007g07760	Polygalacturonase PG1	VIT_06s0004g06030	Calcium/calmodulin-regulated receptor kinase
VIT_16s0098g00330	ORG1 (OBP3-responsive gene 1)	VIT_08s0007g07770	Polygalacturonase PG1	VIT_06s0004g06060	Unknown protein
VIT_16s0098g00360	CCT motif constans-like	VIT_08s0007g07780	Polygalacturonase PG1	VIT_06s0004g06080	Proton-dependent oligopeptide transport (POT) family protein
VIT_16s0098g00560	SP1L2 (SPIRAL2)	VIT_08s0007g07920	Unknown protein	VIT_06s0004g06110	Exo-1,3-beta-glucanase
VIT_16s0098g00690	Major Facilitator Superfamily	VIT_08s0007g07990	No hit	VIT_06s0004g06130	Thiamine biosynthesis protein ThiC
VIT_16s0098g00710	Serine protease inhibitor, Kazal-type	VIT_08s0007g08000	No hit	VIT_06s0004g06170	Thylakoid soluble phosphoprotein
VIT_16s0098g00790	Copper-binding family protein	VIT_08s0007g08010	No hit	VIT_06s0004g06220	Na+/Pi transporter
VIT_16s0098g00800	Copper-binding family protein	VIT_08s0007g08020	No hit	VIT_06s0004g06290	Binding
VIT_16s0098g00860	Flavanone 3-hydroxylase	VIT_08s0007g08170	Unknown protein	VIT_06s0004g06370	UDP-glucose: anthocyanidin 5,3-O-glucosyltransferase
VIT_16s0098g00940	Plastid-specific 30S ribosomal protein 1	VIT_08s0007g08250	Nuclear transcription factor Y subunit A-9	VIT_06s0004g06390	UDP-glucose glucosyltransferase
VIT_16s0098g01150	Auxin-responsive SAUR29	VIT_08s0007g08260	Guanylate kinase	VIT_06s0004g06440	RNA recognition motif (RRM)-containing CCCH
VIT_16s0098g01280	Rhodanese domain-containing protein	VIT_08s0007g08280	Remorin	VIT_06s0004g06500	Villin
VIT_16s0098g01320	Armadillo repeat-containing protein	VIT_08s0007g08330	Polygalacturonase PG1	VIT_06s0004g06530	Zinc finger (C3HC4-type ring finger)
VIT_16s0098g01380	Yippee	VIT_08s0007g08540	Mg-chelatase subunit XANTHA-F	VIT_06s0004g06540	Undecaprenyl pyrophosphate synthetase
VIT_16s0098g01790	Calmodulin-binding region IQD21	VIT_08s0007g08750	Heat shock transcription factor B3	VIT_06s0004g06610	Peptidyl-prolyl cis-trans isomerase ROC7 (rotamase CYP 7)
VIT_16s0098g01810	Histone H2B , member E	VIT_08s0007g08760	Thioredoxin reductase	VIT_06s0004g06650	1-phosphatidylinositol-4,5-bisphosphate phosphodiesterase
VIT_16s0100g00170	Xyloglucan endotransglucosylase/hydrolaseXTR2	VIT_08s0007g08810	Nonsense-mediated mRNA decay NMD3	VIT_06s0004g06660	Phosphoinositide-specific phospholipase C
VIT_16s0100g00270	Peptidoglycan-binding LysM domain-containing protein	VIT_08s0007g08960	Ca2+-transporting ATPase type 2 isoform 4	VIT_06s0004g06670	Phosphoinositide-specific phospholipase C
VIT_16s0100g00290	L-idonate dehydrogenase	VIT_08s0007g09000	Glycerol-3-phosphate dehydrogenase	VIT_06s0004g06720	Microsomal omega-3 fatty acid desaturase
VIT_16s0100g00470	BCL2 binding anthogene	VIT_08s0032g00050	Acyl-activating enzyme 15	VIT_06s0004g06840	Protein phosphatase 2C
VIT_16s0100g00700	TFL1 (Terminal flower 1)	VIT_08s0032g00150	F-box family protein	VIT_06s0004g06870	Metallopeptidase M24
VIT_16s0100g00740	Unknown	VIT_08s0032g00190	F-box family protein	VIT_06s0004g07060	Ubiquitin activating enzyme E1
VIT_16s0100g00800	Stilbene synthase 4	VIT_08s0032g00300	Annexin A3	VIT_06s0004g07070	Protein kinase
VIT_16s0100g00840	Stilbene synthase 4	VIT_08s0032g00310	Ubiquitin-conjugating enzyme E2 A	VIT_06s0004g07090	Unknown protein
VIT_16s0100g00920	Stilbene synthase - grape	VIT_08s0032g00420	Exostosin	VIT_06s0004g07100	Translation initiation factor eIF-2 alpha subunit
VIT_16s0100g01210	6-phospho 3-hexuloisomerase	VIT_08s0032g00460	No hit	VIT_06s0004g07130	Cinnamoyl-CoA reductase
VIT_17s0000g00130	SEC14 cytosolic factor	VIT_08s0032g00470	Periplasmic beta-glucosidase precursor	VIT_06s0004g07160	Ferritin
VIT_17s0000g00290	Alpha-mannosidase precursor lysosomal	VIT_08s0032g00720	Unknown protein	VIT_06s0004g07180	Pentatricopeptide repeat-containing
VIT_17s0000g00410	No hit	VIT_08s0032g00930	Fasciclin domain-containing protein FLA17	VIT_06s0004g07190	Unknown protein
VIT_17s0000g00710	DNA-binding protein	VIT_08s0032g01080	Ubiquitin carboxyl-terminal hydrolase 8	VIT_06s0004g07230	Indole-3-acetate beta-glucosyltransferase
VIT_17s0000g00720	DNA-binding protein	VIT_08s0032g01110	Axial regulator YABBY2	VIT_06s0004g07270	UDP-glucoronosyl and UDP-glucosyl transferase
VIT_17s0000g00730	ATP binding / DNA binding	VIT_08s0032g01190	Nuclear transcription factor Y subunit A-10	VIT_06s0004g07310	Indole-3-acetate beta-glucosyltransferase
VIT_17s0000g00770	NAC domain-containing protein 83	VIT_08s0040g00030	No hit	VIT_06s0004g07350	Substrate carrier, Mitochondrial
VIT_17s0000g00830	Nodulin MtN3 family	VIT_08s0040g00060	Receptor protein kinase	VIT_06s0004g07490	Unknown protein
VIT_17s0000g01060	No hit	VIT_08s0040g00070	Argonaute	VIT_06s0004g07520	F-box family protein
VIT_17s0000g01160	Nodulin	VIT_08s0040g00140	Unknown protein	VIT_06s0004g07550	Wound-induced protein WI12
VIT_17s0000g01190	Phosphatidylglycerol specific phospholipase C	VIT_08s0040g00230	Exportin 7	VIT_06s0004g07570	Zinc finger (C3HC4-type ring finger)
VIT_17s0000g01330	Unknown protein	VIT_08s0040g00240	Zinc finger (C2H2 type) family	VIT_06s0004g07770	Peroxidase
VIT_17s0000g01460	Protein kinase AKIN gamma	VIT_08s0040g00270	Splicing factor 3b, subunit 1	VIT_06s0004g07790	Lateral organ boundaries Domain 15
VIT_17s0000g01870	Indeterminate(ID)-domain 16	VIT_08s0040g00370	Zinc finger (DHHC type)	VIT_06s0004g07800	Pentatricopeptide (PPR) repeat-containing protein
VIT_17s0000g01930	Potassium transporter 2	VIT_08s0040g00380	Zinc finger (DHHC type) family	VIT_06s0004g07850	Unknown protein
VIT_17s0000g02020	Erwinia induced protein 2	VIT_08s0040g00390	Magnesium-protoporphyrin IX monomethyl ester [oxidative] cyclase	VIT_06s0004g07870	CBL-interacting protein kinase 16
VIT_17s0000g02140	3-hydroxyisobutyrate dehydrogenase	VIT_08s0040g00440	Unknown protein	VIT_06s0004g07880	Allergen
VIT_17s0000g02420	Auxin transport protein (PIN3)	VIT_08s0040g00490	Caspase	VIT_06s0004g07910	Ovate family protein 3 OFP3
VIT_17s0000g02430	Phosphoethanolamine N-methyltransferase	VIT_08s0040g00510	ZIFL2 (zinc induced facilitator-like 2)	VIT_06s0004g07920	WNK5 (Arabidopsis WNK kinase 5)
VIT_17s0000g02970	MATE efflux family protein	VIT_08s0040g00540	VQ motif-containing protein	VIT_06s0004g07970	Alpha-expansin 10 precursor
VIT_17s0000g03010	Phosphatidyl serine synthase	VIT_08s0040g00710	3'-5' exonuclease domain-containing protein	VIT_06s0004g08070	BZIP transcription factor, putative (bZIP52)
VIT_17s0000g03160	No hit	VIT_08s0040g00720	Snf1 protein kinase (KIN10) (SKIN10)	VIT_06s0004g08080	Zinc finger (C3HC4-type ring finger)
VIT_17s0000g03280	Alcohol dehydrogenase 7	VIT_08s0040g00790	FK506-binding protein 4/5	VIT_06s0004g08100	VP1/ABI3 family regulatory protein
VIT_17s0000g03400	Unknown protein	VIT_08s0040g00890	Single-stranded nucleic acid binding R3H	VIT_06s0004g08110	No hit
VIT_17s0000g03510	Serine/threonine kinase BRLK	VIT_08s0040g00970	Plectin (myosin-like)	VIT_06s0004g08120	No hit
[truncated: 3,747 more rows]
