# Supplementary material for: Grapevine Rootstocks Differentially Affect the Rate of Ripening and Modulate Auxin-Related Genes in Cabernet Sauvignon Berries
Source: Front Plant Sci. 2016 Feb 9;7:69. doi: 10.3389/fpls.2016.00069 (PMC4746306; doi:10.3389/fpls.2016.00069)
Supplement: Supplementary Table S4 — Over-enriched GO terms of genes differentially expressed influenced by rootstock (R), tissue (T), and phenological phase (P) factors. For each term, the GO identifier (GO-ID), the complete Gene Ontology term (Description), the p-value and the FDR-corrected P-value (corr p-value) of the Fisher's exact test, the numbers of sequences in the test set (x) are provided. [file Table4.XLSX]

## Sheet: Enriched GO terms R factor
Supplementary table S4. Over-enriched GO terms of genes differentially expressed influenced by ROOTSTOCK factor. For each term, the GO identifier (GO-ID), the complete Gene Ontology term
(Description), the P-value and the FDR-corrected p-value (corr p-value) of the Fisher’s exact test, the number of sequences in the test set (x) are also given.
GO-ID	Description	p-value	corr p-value	x
GO:44264	cellular polysaccharide metabolic process	2.1531e-11	3.8325e-08	33
GO:44042	glucan metabolic process	3.0178e-10	2.6859e-07	32
GO:44262	cellular carbohydrate metabolic process	8.6512e-10	5.1331e-07	54
GO:6073	cellular glucan metabolic process	1.2252e-09	5.1435e-07	29
GO:5975	carbohydrate metabolic process	1.4448e-09	5.1435e-07	90
GO:16762	xyloglucan:xyloglucosyl transferase activity	2.477e-09	7.3485e-07	14
GO:5976	polysaccharide metabolic process	5.69e-09	1.4469e-06	38
GO:5618	cell wall	3.2152e-08	7.1537e-06	38
GO:30312	external encapsulating structure	5.0463e-08	9.9805e-06	41
GO:31224	intrinsic to membrane	1.2314e-07	2.1918e-05	206
GO:34637	cellular carbohydrate biosynthetic process	1.4399e-07	2.33e-05	27
GO:50896	response to stimulus	6.7174e-07	9.9641e-05	151
GO:71555	cell wall organization	1.1081e-06	0.00015173	40
GO:16051	carbohydrate biosynthetic process	1.3349e-06	0.00016973	27
GO:44425	membrane part	1.6034e-06	0.00019027	213
GO:6915	apoptosis	2.3115e-06	0.00025716	47
GO:12501	programmed cell death	2.8748e-06	0.00030101	47
GO:8219	cell death	3.2803e-06	0.00030731	49
GO:16265	death	3.2803e-06	0.00030731	49
GO:16020	membrane	7.7144e-06	0.00068658	285
GO:71554	cell wall organization or biogenesis	1.3099e-05	0.0011103	44
GO:5886	plasma membrane	2.1507e-05	0.0017401	109
GO:16021	integral to membrane	2.2491e-05	0.0017406	177
GO:55085	transmembrane transport	2.8178e-05	0.0020898	65
GO:33692	cellular polysaccharide biosynthetic process	3.7628e-05	0.0026791	19
GO:9505	plant-type cell wall	6.3169e-05	0.0043247	11
GO:4553	hydrolase activity, hydrolyzing O-glycosyl compounds	7.237e-05	0.0045899	44
GO:6952	defense response	7.313e-05	0.0045899	61
GO:16798	hydrolase activity, acting on glycosyl bonds	7.4779e-05	0.0045899	46
GO:4888	transmembrane receptor activity	7.8557e-05	0.004661	20
GO:271	polysaccharide biosynthetic process	0.00010206	0.0058603	19
GO:7047	cellular cell wall organization	0.00011031	0.0061362	31
GO:45229	external encapsulating structure organization	0.00011661	0.0062896	31
GO:9637	response to blue light	0.00027742	0.014524	5
GO:30243	cellulose metabolic process	0.00034393	0.017491	16
GO:5575	cellular_component	0.00037929	0.018413	599
GO:16765	transferase activity, transferring alkyl or aryl (other than methyl) groups	0.00038273	0.018413	18
GO:4805	trehalose-phosphatase activity	0.00040054	0.018762	5
GO:8150	biological_process	0.00045253	0.020654	792
GO:70882	cellular cell wall organization or biogenesis	0.0004662	0.020746	31
GO:9733	response to auxin stimulus	0.00054484	0.022949	17
GO:16757	transferase activity, transferring glycosyl groups	0.00054601	0.022949	51
GO:6950	response to stress	0.00055438	0.022949	103
GO:16138	glycoside biosynthetic process	0.0007454	0.029782	6
GO:6629	lipid metabolic process	0.00075291	0.029782	51
GO:5576	extracellular region	0.00085532	0.033006	60
GO:30246	carbohydrate binding	0.0008715	0.033006	33
GO:6800	oxygen and reactive oxygen species metabolic process	0.00089728	0.033274	13
GO:8610	lipid biosynthetic process	0.00096583	0.035085	31
GO:9250	glucan biosynthetic process	0.0010251	0.035936	15
GO:70887	cellular response to chemical stimulus	0.0010296	0.035936	33
GO:5623	cell	0.0011863	0.038127	567
GO:44464	cell part	0.0011863	0.038127	567
GO:9734	auxin mediated signaling pathway	0.001196	0.038127	15
GO:71365	cellular response to auxin stimulus	0.001196	0.038127	15
GO:16758	transferase activity, transferring hexosyl groups	0.0011995	0.038127	43
GO:5615	extracellular space	0.0013319	0.041592	5
GO:34614	cellular response to reactive oxygen species	0.0013949	0.042084	12
GO:34599	cellular response to oxidative stress	0.0013949	0.042084	12
GO:42221	response to chemical stimulus	0.0014347	0.042564	59
GO:30244	cellulose biosynthetic process	0.001514	0.044179	13
GO:45087	innate immune response	0.0016103	0.046231	15

## Sheet: Enriched GO terms T factor
Supplementary table S4. Over-enriched GO terms of genes differentially expressed influenced by TISSUE factor. For each term, the GO identifier (GO-ID), the complete Gene Ontology term
(Description), the P-value and the FDR-corrected P-value (corr p-value) of the Fisher’s exact test, the number of sequences in the test set (x) are also given.
GO-ID	Description	p-value	corr p-value	x
GO:16210	naringenin-chalcone synthase activity	1.0557e-25	2.3657e-22	33
GO:50350	trihydroxystilbene synthase activity	2.2952e-24	2.5718e-21	31
GO:9813	flavonoid biosynthetic process	1.1356e-21	6.3623e-19	39
GO:9812	flavonoid metabolic process	1.1356e-21	6.3623e-19	39
GO:9699	phenylpropanoid biosynthetic process	8.0762e-18	3.2089e-15	47
GO:42398	cellular amino acid derivative biosynthetic process	8.5914e-18	3.2089e-15	56
GO:16020	membrane	2.155e-17	6.5526e-15	590
GO:31224	intrinsic to membrane	2.3392e-17	6.5526e-15	413
GO:4872	receptor activity	5.5193e-17	1.3743e-14	203
GO:44425	membrane part	4.2015e-16	9.4155e-14	433
GO:19438	aromatic compound biosynthetic process	6.3394e-16	1.2915e-13	57
GO:4871	signal transducer activity	8.2641e-15	1.381e-12	216
GO:60089	molecular transducer activity	8.2641e-15	1.381e-12	216
GO:16021	integral to membrane	8.6277e-15	1.381e-12	369
GO:9698	phenylpropanoid metabolic process	1.145e-13	1.7106e-11	59
GO:6575	cellular amino acid derivative metabolic process	4.1259e-13	5.7789e-11	69
GO:8219	cell death	7.5085e-13	9.3481e-11	99
GO:16265	death	7.5085e-13	9.3481e-11	99
GO:19748	secondary metabolic process	2.3657e-12	2.7903e-10	75
GO:4674	protein serine/threonine kinase activity	3.0443e-12	3.4112e-10	202
GO:12501	programmed cell death	3.541e-12	3.7788e-10	93
GO:6915	apoptosis	5.4559e-12	5.5576e-10	92
GO:9875	pollen-pistil interaction	1.3421e-11	1.2031e-09	47
GO:48544	recognition of pollen	1.3421e-11	1.2031e-09	47
GO:8037	cell recognition	1.3421e-11	1.2031e-09	47
GO:5516	calmodulin binding	1.6792e-11	1.4474e-09	40
GO:1882	nucleoside binding	2.7998e-11	2.1754e-09	429
GO:30554	adenyl nucleotide binding	2.8152e-11	2.1754e-09	428
GO:1883	purine nucleoside binding	2.8152e-11	2.1754e-09	428
GO:6468	protein amino acid phosphorylation	6.9854e-11	5.2181e-09	211
GO:6725	cellular aromatic compound metabolic process	9.4444e-11	6.733e-09	77
GO:5886	plasma membrane	9.6143e-11	6.733e-09	216
GO:32559	adenyl ribonucleotide binding	1.0969e-10	7.4489e-09	407
GO:7154	cell communication	2.0001e-10	1.265e-08	50
GO:9856	pollination	2.0322e-10	1.265e-08	47
GO:48610	reproductive cellular process	2.0322e-10	1.265e-08	47
GO:5524	ATP binding	3.1668e-10	1.9181e-08	403
GO:30246	carbohydrate binding	7.0453e-10	4.1549e-08	74
GO:4672	protein kinase activity	9.1797e-10	5.2748e-08	211
GO:5529	sugar binding	9.6893e-10	5.4284e-08	60
GO:44283	small molecule biosynthetic process	1.1385e-09	6.2229e-08	123
GO:166	nucleotide binding	2.3602e-09	1.2593e-07	483
GO:6519	cellular amino acid and derivative metabolic process	2.4469e-09	1.2752e-07	108
GO:16310	phosphorylation	2.7877e-09	1.4198e-07	215
GO:17076	purine nucleotide binding	2.9663e-09	1.4772e-07	440
GO:8150	biological_process	4.9337e-09	2.4036e-07	1542
GO:43687	post-translational protein modification	5.7282e-09	2.7313e-07	241
GO:16773	phosphotransferase activity, alcohol group as acceptor	6.1613e-09	2.8766e-07	226
GO:6796	phosphate metabolic process	7.8306e-09	3.5097e-07	226
GO:6793	phosphorus metabolic process	7.8306e-09	3.5097e-07	226
GO:32555	purine ribonucleotide binding	1.0547e-08	4.5454e-07	419
GO:32553	ribonucleotide binding	1.0547e-08	4.5454e-07	419
GO:16301	kinase activity	1.3462e-08	5.692e-07	256
GO:16740	transferase activity	1.4227e-08	5.9042e-07	488
GO:6952	defense response	3.1445e-08	1.2812e-06	117
GO:8415	acyltransferase activity	3.5775e-08	1.4316e-06	66
GO:44459	plasma membrane part	4.9116e-08	1.931e-06	37
GO:6464	protein modification process	5.124e-08	1.9798e-06	247
GO:44281	small molecule metabolic process	7.5208e-08	2.8566e-06	205
GO:43412	macromolecule modification	1.1092e-07	4.143e-06	252
GO:22414	reproductive process	7.1159e-07	2.6142e-05	63
GO:3	reproduction	7.6431e-07	2.7626e-05	64
GO:16747	transferase activity, transferring acyl groups other than amino-acyl groups	1.0078e-06	3.5849e-05	67
GO:3824	catalytic activity	1.0342e-06	3.6213e-05	1134
GO:46527	glucosyltransferase activity	1.4123e-06	4.8693e-05	52
GO:51704	multi-organism process	1.9396e-06	6.5858e-05	59
GO:35251	UDP-glucosyltransferase activity	3.528e-06	0.000118	50
GO:9074	aromatic amino acid family catabolic process	3.7746e-06	0.00012259	10
GO:6559	L-phenylalanine catabolic process	3.7746e-06	0.00012259	10
GO:47213	anthocyanidin 3-O-glucosyltransferase activity	4.913e-06	0.00015728	29
GO:6558	L-phenylalanine metabolic process	5.1454e-06	0.00016241	11
GO:16746	transferase activity, transferring acyl groups	5.6555e-06	0.00017603	67
GO:55085	transmembrane transport	6.4082e-06	0.00019672	112
GO:44042	glucan metabolic process	1.4833e-05	0.00044919	36
GO:6073	cellular glucan metabolic process	1.6508e-05	0.00049325	33
GO:16758	transferase activity, transferring hexosyl groups	1.7036e-05	0.00050235	81
GO:16757	transferase activity, transferring glycosyl groups	2.2543e-05	0.00065609	93
GO:51179	localization	2.7958e-05	0.00080325	254
GO:51234	establishment of localization	2.8367e-05	0.0008047	252
GO:8194	UDP-glycosyltransferase activity	2.9427e-05	0.00082432	58
GO:32501	multicellular organismal process	3.3268e-05	0.00092042	93
GO:9072	aromatic amino acid family metabolic process	3.6388e-05	0.00099446	18
GO:44262	cellular carbohydrate metabolic process	4.9195e-05	0.0013283	68
GO:6955	immune response	5.2097e-05	0.0013899	29
GO:31984	organelle subcompartment	5.4327e-05	0.0014323	40
GO:45087	innate immune response	5.927e-05	0.0015445	27
GO:6810	transport	6.743e-05	0.0017369	248
GO:2376	immune system process	7.5233e-05	0.0019159	29
GO:4715	non-membrane spanning protein tyrosine kinase activity	8.2056e-05	0.0020482	32
GO:9987	cellular process	8.3035e-05	0.0020482	947
GO:44264	cellular polysaccharide metabolic process	8.3169e-05	0.0020482	33
GO:5215	transporter activity	9.1876e-05	0.002238	151
GO:16627	oxidoreductase activity, acting on the CH-CH group of donors	0.00010369	0.0024987	72
GO:9534	chloroplast thylakoid	0.00011085	0.0026148	37
GO:31976	plastid thylakoid	0.00011085	0.0026148	37
GO:4713	protein tyrosine kinase activity	0.00012351	0.0028832	47
GO:16772	transferase activity, transferring phosphorus-containing groups	0.00017475	0.0040372	269
GO:16051	carbohydrate biosynthetic process	0.00018415	0.0042111	35
GO:5267	potassium channel activity	0.00023029	0.0052129	11
GO:16628	oxidoreductase activity, acting on the CH-CH group of donors, NAD or NADP as acceptor	0.00023893	0.0053544	62
GO:9579	thylakoid	0.00030302	0.0067234	41
GO:44436	thylakoid part	0.00031628	0.006949	40
GO:9765	photosynthesis, light harvesting	0.00036035	0.0077648	8
GO:16841	ammonia-lyase activity	0.00036035	0.0077648	8
GO:15979	photosynthesis	0.00038844	0.0082904	26
GO:9063	cellular amino acid catabolic process	0.00042859	0.0090609	13
GO:9505	plant-type cell wall	0.00046558	0.0095246	14
GO:16054	organic acid catabolic process	0.00046558	0.0095246	14
GO:46395	carboxylic acid catabolic process	0.00046558	0.0095246	14
GO:9250	glucan biosynthetic process	0.00046752	0.0095246	24
GO:5976	polysaccharide metabolic process	0.00050557	0.010176	43
GO:34637	cellular carbohydrate biosynthetic process	0.00050857	0.010176	31
GO:9310	amine catabolic process	0.00052281	0.010368	13
GO:9535	chloroplast thylakoid membrane	0.00055657	0.010846	34
GO:55035	plastid thylakoid membrane	0.00055657	0.010846	34
GO:32440	2-alkenal reductase activity	0.00057712	0.011149	55
GO:80043	quercetin 3-O-glucosyltransferase activity	0.00062693	0.012008	10
GO:44435	plastid part	0.00064132	0.012164	57
GO:4888	transmembrane receptor activity	0.00064979	0.012164	28
GO:34357	photosynthetic membrane	0.00065133	0.012164	38
GO:5975	carbohydrate metabolic process	0.00078212	0.014485	119
GO:42651	thylakoid membrane	0.0008446	0.015514	34
GO:15238	drug transmembrane transporter activity	0.0011118	0.020257	24
GO:5515	protein binding	0.0011224	0.020285	465
GO:44434	chloroplast part	0.0011618	0.020829	55
GO:50896	response to stimulus	0.0012888	0.022922	237
GO:9521	photosystem	0.001324	0.023363	17
GO:47372	acylglycerol lipase activity	0.0015223	0.026652	5
GO:5623	cell	0.0015874	0.027364	1061
GO:44464	cell part	0.0015874	0.027364	1061
GO:42180	cellular ketone metabolic process	0.0019406	0.033197	89
GO:33692	cellular polysaccharide biosynthetic process	0.0020028	0.034002	24
GO:43436	oxoacid metabolic process	0.002083	0.034695	88
GO:19752	carboxylic acid metabolic process	0.002083	0.034695	88
GO:16053	organic acid biosynthetic process	0.0021055	0.034695	48
GO:46394	carboxylic acid biosynthetic process	0.0021055	0.034695	48
GO:6082	organic acid metabolic process	0.0021655	0.035339	88
GO:31418	L-ascorbic acid binding	0.0021762	0.035339	8
GO:9001	serine O-acetyltransferase activity	0.0025211	0.039847	3
GO:16412	serine O-acyltransferase activity	0.0025211	0.039847	3
GO:6308	DNA catabolic process	0.0025211	0.039847	3
GO:30243	cellulose metabolic process	0.0025249	0.039847	22
GO:271	polysaccharide biosynthetic process	0.0025562	0.04006	25
GO:30244	cellulose biosynthetic process	0.0031904	0.049531	19
GO:6629	lipid metabolic process	0.0032048	0.049531	83

## Sheet: Enriched GO terms PP factor
Supplementary table S4. Over-enriched GO terms of genes differentially expressed influenced by PHENOLOGICAL PHASE factor. For each term, the GO identifier (GO-ID), the complete
Gene Ontology term (Description), the P-value and the FDR-corrected P-value (corr p-value) of the Fisher’s exact test, the number of sequences in the test set (x) are also given.
GO-ID	Description	p-value	corr p-value	x
GO:5623	cell	7.1986e-08	6.8967e-05	1372
GO:44464	cell part	7.1986e-08	6.8967e-05	1372
GO:16020	membrane	8.1329e-08	6.8967e-05	650
GO:9523	photosystem II	2.4082e-07	0.00013724	23
GO:15979	photosynthesis	2.7579e-07	0.00013724	38
GO:9521	photosystem	3.3722e-07	0.00013724	27
GO:44042	glucan metabolic process	3.7763e-07	0.00013724	46
GO:5886	plasma membrane	4.9433e-07	0.0001572	239
GO:9765	photosynthesis, light harvesting	6.6647e-07	0.00018839	12
GO:31984	organelle subcompartment	9.9986e-07	0.00025437	52
GO:6073	cellular glucan metabolic process	1.396e-06	0.00029804	41
GO:5575	cellular_component	1.4059e-06	0.00029804	1423
GO:44264	cellular polysaccharide metabolic process	1.8426e-06	0.00036059	43
GO:50896	response to stimulus	2.0396e-06	0.00037063	314
GO:9579	thylakoid	2.9683e-06	0.00044008	55
GO:9534	chloroplast thylakoid	3.0801e-06	0.00044008	48
GO:31976	plastid thylakoid	3.0801e-06	0.00044008	48
GO:9628	response to abiotic stimulus	3.1138e-06	0.00044008	72
GO:34357	photosynthetic membrane	4.5924e-06	0.0006149	52
GO:44436	thylakoid part	5.4515e-06	0.00069343	53
GO:31224	intrinsic to membrane	5.9535e-06	0.00072122	426
GO:9535	chloroplast thylakoid membrane	6.5706e-06	0.00072677	46
GO:55035	plastid thylakoid membrane	6.5706e-06	0.00072677	46
GO:9266	response to temperature stimulus	8.333e-06	0.0008833	41
GO:9408	response to heat	8.7418e-06	0.00088956	28
GO:9505	plant-type cell wall	9.9361e-06	0.00097221	19
GO:42651	thylakoid membrane	1.2357e-05	0.0011643	46
GO:44425	membrane part	1.552e-05	0.0014101	452
GO:5515	protein binding	3.8926e-05	0.0034147	591
GO:5976	polysaccharide metabolic process	7.7667e-05	0.0065374	54
GO:9605	response to external stimulus	7.9662e-05	0.0065374	18
GO:8928	mannose-1-phosphate guanylyltransferase (GDP) activity	8.6402e-05	0.0066608	5
GO:8905	mannose-phosphate guanylyltransferase activity	8.6402e-05	0.0066608	5
GO:9522	photosystem I	9.059e-05	0.0067783	13
GO:6950	response to stress	0.00010127	0.007361	227
GO:4888	transmembrane receptor activity	0.00012228	0.0086409	35
GO:45087	innate immune response	0.00018432	0.012674	30
GO:30243	cellulose metabolic process	0.00019325	0.01281	29
GO:16051	carbohydrate biosynthetic process	0.00019638	0.01281	41
GO:5975	carbohydrate metabolic process	0.00021897	0.013621	148
GO:18298	protein-chromophore linkage	0.00021953	0.013621	12
GO:16021	integral to membrane	0.00023749	0.014385	374
GO:9753	response to jasmonic acid stimulus	0.00025077	0.014836	10
GO:70568	guanylyltransferase activity	0.00027488	0.015893	5
GO:19684	photosynthesis, light reaction	0.00029992	0.016956	16
GO:8219	cell death	0.00031395	0.016993	85
GO:16265	death	0.00031395	0.016993	85
GO:6915	apoptosis	0.00032968	0.017473	80
GO:34637	cellular carbohydrate biosynthetic process	0.00033676	0.017484	37
GO:44262	cellular carbohydrate metabolic process	0.0003645	0.018546	77
GO:16762	xyloglucan:xyloglucosyl transferase activity	0.0003838	0.019145	13
GO:5618	cell wall	0.00040675	0.0199	54
GO:12501	programmed cell death	0.00042344	0.020325	80
GO:9250	glucan biosynthetic process	0.00045323	0.021006	28
GO:30312	external encapsulating structure	0.00045413	0.021006	60
GO:6955	immune response	0.00047644	0.021536	31
GO:5345	purine transmembrane transporter activity	0.000491	0.021536	6
GO:6863	purine transport	0.000491	0.021536	6
GO:33692	cellular polysaccharide biosynthetic process	0.00051106	0.021818	30
GO:7165	signal transduction	0.00051457	0.021818	66
GO:2376	immune system process	0.00067439	0.028125	31
GO:30244	cellulose biosynthetic process	0.00073482	0.030151	24
GO:271	polysaccharide biosynthetic process	0.0008435	0.034061	31
GO:15851	nucleobase transport	0.00089086	0.035195	6
GO:16168	chlorophyll binding	0.00089924	0.035195	9
GO:52544	defense response by callose deposition in cell wall	0.0013195	0.042493	3
GO:52545	callose localization	0.0013195	0.042493	3
GO:52482	defense response by cell wall thickening	0.0013195	0.042493	3
GO:52543	callose deposition in cell wall	0.0013195	0.042493	3
GO:52542	defense response by callose deposition	0.0013195	0.042493	3
GO:52386	cell wall thickening	0.0013195	0.042493	3
GO:33037	polysaccharide localization	0.0013195	0.042493	3
GO:80046	quercetin 4'-O-glucosyltransferase activity	0.0013195	0.042493	3
GO:80048	GDP-D-glucose phosphorylase activity	0.0013195	0.042493	3
GO:10473	GDP-galactose:myoinositol-1-phosphate guanyltransferase activity	0.0013195	0.042493	3
GO:10472	GDP-galactose:glucose-1-phosphate guanyltransferase activity	0.0013195	0.042493	3
GO:10475	galactose-1-phosphate guanylyltransferase (GDP) activity	0.0013195	0.042493	3
GO:10474	glucose-1-phosphate guanylyltransferase (GDP) activity	0.0013195	0.042493	3
GO:10471	GDP-galactose:mannose-1-phosphate guanyltransferase activity	0.0013195	0.042493	3
GO:15205	nucleobase transmembrane transporter activity	0.0015013	0.04774	6
