# Supplementary material for: Grapevine Rootstocks Differentially Affect the Rate of Ripening and Modulate Auxin-Related Genes in Cabernet Sauvignon Berries
Source: Front Plant Sci. 2016 Feb 9;7:69. doi: 10.3389/fpls.2016.00069 (PMC4746306; doi:10.3389/fpls.2016.00069)
Supplement: Supplementary Table S5 — Expression values (mean normalized mRNA-seq counts) of all 56 auxin-related genes. Gene family, V1 12X annotation, gene name are reported. Graft combination (CS/1103P and CS/M4), considered tissue (whole berry, skin, and pulp) and phenological phase (E-L31, E-L36, and E-L38) are also indicated. [file Table5.XLS]

## Sheet: Table S6
Supplementary Table S5. Expression values (mean normalized mRNA-seq counts) of all 56 auxin-related genes. Gene family, V1 12X annotation, gene name are reported.
Graft combitation (CS/1103P and CS/M4), considered tissue (whole berry, skin and pulp) and phenologycal phase (EL-31, EL-36, EL-38) are also indicated.
			CS/1103P					CS/M4
Gene family	V1 12X ID	Gene Name	Whole Berry	Skin		Pulp		Whole Berry	Skin		Pulp
			EL-31	El-36	El-38	El-36	El-38	EL-31	EL-36	EL-38	EL-36	EL-38
VvARF	VIT_12s0028g01170	VviARF6a	1131	1176.5	1583.5	1121.5	1544.5	1258	1205.5	1064	1632	1120
	VIT_10s0003g04100	VviARF6b	4871.5	290	358.5	185	306.5	4531	432	243	242.5	97.5
	VIT_04s0079g00200	VviARF6c	424.5	417	633.5	294.5	538	590.5	738	445	589.5	265
	VIT_13s0019g04380	VviARF16a	1034.5	460.5	267	244	170	1443	361.5	221.5	476.5	208
	VIT_08s0040g01810	VviARF16b	476	820.5	880	532	484.5	614	427	680.5	387.5	700
	VIT_06s0004g02750	VviARF16c	904.5	1002.5	966.5	296	299.5	1201	852.5	706	225	275
	VIT_18s0001g04180	VviARF17	178.5	160	212	77.5	220	181	295	194	184	146
	VIT_10s0003g00420	VviARF24	1099	567.5	726.5	762	596.5	1544	809	901	1017.5	248
	VIT_06s0004g03130	VviARF25	634.5	50	25.5	38	19.5	1092.5	83.5	28	44	14.5
	VIT_15s0046g00290	VviARF26	416.5	74.5	75.5	164.5	145.5	455.5	45.5	64.5	70	128.5
	VIT_02s0025g01740	VviARF27	916.5	281	303.5	286	172	1473	303	349.5	381	349
	VIT_07s0104g01230	VviARF28	2	4.5	1.5	4.5	0.5	4.5	0	2	0	1
	VIT_17s0000g00320	VviARF29	3553.5	4410.5	7784.5	8865	14840	3810	3817	7365	7253	18355
	VIT_12s0035g01800	VviARF30	2675	2889.5	3581	3865	5455	2828	2063.5	3980.5	3614.5	5962.5
	VIT_18s0089g00910	VviARF31	1840.5	1835	1823	2096	2727.5	3098.5	1183.5	1668	1614.5	3536
	VIT_01s0244g00150	VviARF32	8212	33910.5	30451.5	56024	51505.5	11123	31118.5	32733	65734.5	64860
	VIT_11s0016g00640	VviARF33	1585	2972	4450	3826.5	8354.5	1760	2806	4598	4880	8623
	VIT_18s0001g13930	VviARF34	639.5	1936.5	3071	3667	6444.5	693.5	1008.5	2893	2791.5	3708.5
	VIT_11s0065g00310	VviARF35	1940	1207.5	1821.5	1404	1341	2194.5	1387	1778	1814	2081
VvAUX/IAA	VIT_09s0002g05160	VviIAA15a	1415	3234	4003.5	3682	2277	1996.5	5950.5	4418	10094	7719.5
	VIT_11s0016g04490	VviIAA15b	3179	1555.5	1111.5	2971.5	3110	5772.5	1694	1134	3403.5	1716
	VIT_04s0008g05560	VviIAA29	1	2	0.5	2.5	3	0.5	0	1.5	0.5	3
	VIT_05s0020g01070	VviIAA31	1	8	48	56.5	6	1.5	23.5	44	85.5	142.5
	VIT_05s0020g04690	VviIAA35	38	4.5	1	4.5	2.5	56	2	3	2.5	2.5
	VIT_14s0081g00010	VviIAA36	2213.5	1399.5	1102.5	894	257	1659.5	2476.5	1764	2039.5	775.5
	VIT_07s0141g00290	VviIAA37	278	487.5	602.5	1356.5	1200	381.5	938.5	585.5	1484.5	1085.5
	VIT_11s0016g03540	VviIAA38	1373	75.5	136.5	581.5	965	1740	138.5	80.5	269.5	137
	VIT_09s0002g04080	VviIAA39	282.5	41.5	20	33.5	24.5	337.5	36.5	22.5	55	10.5
	VIT_18s0001g08090	VviIAA40	4848.5	3559.5	2698	3772	1976.5	5930.5	6316	3546	8861.5	4254.5
	VIT_07s0141g00270	VviIAA41	530	798	739	1428.5	520	1025	491	1054	981	1930.5
	VIT_05s0020g04680	VviIAA42	549.5	566	908.5	491	92	875.5	974.5	1582.5	1065.5	1263.5
	VIT_14s0030g02310	VviIAA43	48	59.5	221	1	12	46	248	312	4	40.5
	VIT_09s0002g05150	VviIAA44	2288	16078	9224	13858.5	2930.5	2537	21479.5	14097.5	24765	15050
	VIT_07s0005g02550	VviIAA45	1.5	0	1	1	0	0	0.5	2	1.5	1
	VIT_04s0008g00220	VviIAA46	23.5	6	4.5	7.5	17.5	26	2.5	1.5	9.5	2
	VIT_09s0002g03410	VviIAA47	1710.5	800	1377.5	1040.5	2781.5	2141.5	322	1583.5	474	2043.5
	VIT_07s0005g04380	VviIAA48	175.5	65.5	177.5	92	174	193.5	78.5	165	72	179
	VIT_05s0049g01970	VviIAA49	141.5	502.5	407	740.5	428.5	99	358	556.5	694.5	193.5
	VIT_01s0011g04070	VviIAA50	0	0	0	0	0	0	0	0	0	0
	VIT_11s0016g05640	VviIAA51	0.5	4	6	9	2.5	1.5	4	12.5	11	7
Auxin biosynthesis	VIT_00s0225g00230	VviTAR1	5.5	947.5	224	1235	133.5	5	9812.5	275.5	14847.5	1012.5
	VIT_17s0000g08990	VviTAR2	210.5	179.5	365	210.5	216	362	308.5	445	343.5	113.5
	VIT_18s0157g00170	VviTAR3	20.5	50.5	28	36.5	4.5	37.5	56	48	89.5	3.5
	VIT_18s0157g00090	VviTAR4	141.5	6.5	3	2.5	1	233.5	36	4	2.5	3.5
	VIT_07s0104g01250	VviYUC1	1763	2185	1516.5	2159.5	1189	909.5	2858	1350	2880.5	2065
	VIT_07s0104g01260	VviYUC2	192	253	100.5	5	4.5	40	31	12.5	1.5	7.5
	VIT_04s0008g04870	VviYUC3	0	1	0	0	0	0	0	0	0	0
VvGH3	VIT_07s0005g00090	VviGH3-9	5	4.5	2.5	4.5	2.5	24.5	11	1	18	0
	VIT_12s0134g00230	VviGH3-10	0	1	0	0.5	0	0	0	0	0	1
	VIT_12s0059g01870	VviGH3-17	7	12	9	0	0	14.5	49	7	0	0
	VIT_07s0104g00800	VviGH3-21	3772	5112.5	5701	5173.5	3474	3499.5	4627	5629	4731	4617
	VIT_07s0129g00660	VviGH3-22	309.5	16	10.5	21.5	11.5	870	12.5	10.5	13	16
	VIT_03s0091g00310	VviGH3-23	794.5	2419	2110	3692	1733.5	2272.5	5320	2189.5	8758	3447
	VIT_01s0150g00300	VviGH3-24	9	2.5	1	2.5	0.5	22	10	1.5	1.5	0
	VIT_15s0046g01280	VviGH3-25	657	1141	529	2523.5	1995.5	783.5	558	594.5	1213	1882.5
	VIT_19s0014g04690	VviGH3-26	5	12.5	12.5	17.5	29.5	7.5	2.5	22	13	180.5
